# Supplementary material for: ΔNp73 isoform defines a TP53-mutant-like poor-risk subgroup of acute myeloid leukemia
Source: Cell Rep Med. 2026 Jan 8;7(1):102540. doi: 10.1016/j.xcrm.2025.102540 (PMC12866144; doi:10.1016/j.xcrm.2025.102540)
Supplement: Table S1. Gene sets associated with TP53mut and TP53mut-like/high ΔNp73-expressing AML samples/models — List of gene sets used for Figures 1B, 1J, 2D, and 3F. [file mmc2.xlsx]

## Sheet: Sheet1
Table S1. Gene sets associated with TP53mut and TP53mut-like/high ΔNp73 expression AML samples/models.
Figure 1B	Figure 1J	Figure 2D	Figure 3F
LSC_17	GAL_LSC_UP	JAATINEN_HEMATOPOIETIC_STEM_CELL_DN	TAVOR_CEBPA_TARGETS_DN
Immunosuppression_Maayanlab	TP53_MUTANT_AML_SIGNATURE	ATRA_RESPONDERS_AML_MDS	HALLMARK_APOPTOSIS
TP53_Mutant_AML_signature	LAURENTI_HSC	GO_REGULATION_OF_INTRINSIC_APOPTOTIC_SIGNALING_PATHWAY_BY_P53_CLASS_MEDIATOR	HALLMARK_P53_PATHWAY
ATRA_responders_AML_MDS	WEINMANN_ADAPTATION_TO_HYPOXIA_UP	REACTOME_TP53_REGULATES_TRANSCRIPTION_OF_GENES_INVOLVED_IN_G1_CELL_CYCLE_ARREST	HALLMARK_E2F_TARGETS
MOOTHA_VOXPHOS	PID_HIF2APATHWAY	GO_REGULATION_OF_REACTIVE_OXYGEN_SPECIES_METABOLIC_PROCESS	HALLMARK_MYC_TARGETS_V1
HALLMARK_OXIDATIVE_PHOSPHORYLATION	IMMUNOSSUPPRESSION_MAAYANLAB	GO_REGULATION_OF_INTRINSIC_APOPTOTIC_SIGNALING_PATHWAY_IN_RESPONSE_TO_DNA_DAMAGE_BY_P53_CLASS_MEDIATOR	HALLMARK_MYC_TARGETS_V2
MOOTHA_GLYCOLYSIS	GENTLES_LSC_UP	GO_POSITIVE_REGULATION_OF_REACTIVE_OXYGEN_SPECIES_METABOLIC_PROCESS	HALLMARK_OXIDATIVE_PHOSPHORYLATION
HALLMARK_GLYCOLYSIS	MANALO_HYPOXIA_UP	REACTOME_REGULATION_OF_TP53_EXPRESSION_AND_DEGRADATION	KAMMINGA_EZH2_TARGETS
KEGG_BIOSYNTHESIS_OF_UNSATURATED_FATTY_ACIDS	JAATINEN_HSC_UP	REACTOME_TP53_REGULATES_TRANSCRIPTION_OF_GENES_INVOLVED_IN_G1_CELL_CYCLE_ARREST	SCIAN_CELL_CYCLE_TARGETS_OF_TP53_AND_TP73_DN
HALLMARK_FATTY_ACID_METABOLISM	PID_ARF6_TRAFFICKING_PATHWAY	REACTOME_TP53_REGULATES_TRANSCRIPTION_OF_CELL_DEATH_GENES	DOWNREGULATED_GENES_IN_LSC_VS_HSC
GO_RESPONSE_TO_FATTY_ACID	MOOTHA_VOXPHOS	REACTOME_TP53_REGULATES_TRANSCRIPTION_OF_CELL_CYCLE_GENES	GO_POSITIVE_REGULATION_OF_LEUKOCYTE_APOPTOTIC_PROCESS
GO_FATTY_ACID_TRANSPORT	GO_OXIDATIVE_PHOSPHORYLATION	HALLMARK_P53_PATHWAY	HIF_INDUCIBLE_GENES
REACTOME_MITOCHONDRIAL_FATTY_ACID_BETA_OXIDATION_OF_SATURATED_FATTY_ACIDS	KARAMITROS_GMP	GOBP_REGULATION_OF_INTRINSIC_APOPTOTIC_SIGNALING_PATHWAY_BY_P53_CLASS_MEDIATOR	REACTOME_CELL_CYCLE_CHECKPOINTS
REACTOME_MITOCHONDRIAL_FATTY_ACID_BETA_OXIDATION_OF_UNSATURATED_FATTY_ACIDS	VERHAAK_AML_WITH_NPM1_MUTATED_UP	GAL_LEUKEMIC_STEM_CELL_UP
Laurenti_HSC	GENTLES_LSC_DN	GOERING_BLOOD_HDL_CHOLESTEROL_QTL_TRANS
Laurenti_CMP	REACTOME_TP53_REGULATES_TRANSCRIPTION_OF_GENES_INVOLVED_IN_G1_CELL_CYCLE_ARREST	P53_DN.V1_DN
Laurenti_GMP	ATRA_RESPONDERS_AML_MDS	HOXA9_DN.V1_UP
Karamitros_GMP	VALK_AML_WITH_FLT3_ITD	CEBPA_01
Karamitros_LMPP	PARK_ATRA_RESPONSE_AND_APL	TAVOR_CEBPA_TARGETS_DN
HALLMARK_HYPOXIA	LAURENTI_GMP	HALLMARK_APOPTOSIS
HALLMARK_CHOLESTEROL_HOMEOSTASIS		HALLMARK_P53_PATHWAY
HALLMARK_P53_PATHWAY		HALLMARK_E2F_TARGETS
VALK_AML_CLUSTER_1		HALLMARK_MYC_TARGETS_V1
VALK_AML_CLUSTER_2		HALLMARK_MYC_TARGETS_V2
VALK_AML_CLUSTER_3		HALLMARK_OXIDATIVE_PHOSPHORYLATION
VALK_AML_CLUSTER_4		KAMMINGA_EZH2_TARGETS
VALK_AML_CLUSTER_6		SCIAN_CELL_CYCLE_TARGETS_OF_TP53_AND_TP73_DN
VALK_AML_CLUSTER_9
VALK_AML_CLUSTER_10
VALK_AML_CLUSTER_11
VALK_AML_CLUSTER_12
VALK_AML_CLUSTER_13
VALK_AML_CLUSTER_15
VALK_AML_CLUSTER_16
VALK_AML_WITH_T_8_21_TRANSLOCATION
VALK_AML_WITH_11Q23_REARRANGED
VALK_AML_WITH_EVI1
VALK_AML_WITH_CEBPA
VALK_AML_WITH_FLT3_ITD
JAATINEN_HEMATOPOIETIC_STEM_CELL_UP
EPPERT_LSC_R
EPPERT_HSC_R
EPPERT_PROGENITOR
EPPERT_CE_HSC_LSC
GENTLES_LEUKEMIC_STEM_CELL_UP
GENTLES_LEUKEMIC_STEM_CELL_DN
KEGG_SPLICEOSOME
GOBP_VERY_LONG_CHAIN_FATTY_ACID_METABOLIC_PROCESS
GOBP_SPLICEOSOMAL_COMPLEX_ASSEMBLY
WP_FERROPTOSIS
SCIAN_CELL_CYCLE_TARGETS_OF_TP53_AND_TP73_UP
SCIAN_INVERSED_TARGETS_OF_TP53_AND_TP73_UP
SCIAN_CELL_CYCLE_TARGETS_OF_TP53_AND_TP73_DN
SCIAN_INVERSED_TARGETS_OF_TP53_AND_TP73_DN
TP73_TARGET_GENES
SASAKI_TARGETS_OF_TP73_AND_TP63
WU_APOPTOSIS_BY_CDKN1A_VIA_TP53
REACTOME_TP53_REGULATES_METABOLIC_GENES
WP_TP53_NETWORK
REACTOME_REGULATION_OF_TP53_EXPRESSION_AND_DEGRADATION
KANNAN_TP53_TARGETS_UP
KANNAN_TP53_TARGETS_DN
YAGI_AML_RELAPSE_PROGNOSIS
KEGG_SPLICEOSOME
GOBP_ALTERNATIVE_MRNA_SPLICING_VIA_SPLICEOSOME
HALMOS_CEBPA_TARGETS_UP
REACTOME_NEUTROPHIL_DEGRANULATION
REACTOME_ACTIVATION_OF_GENE_EXPRESSION_BY_SREBF_SREBP
SREBP1_02
