# Supplementary material for: ΔNp73 isoform defines a TP53-mutant-like poor-risk subgroup of acute myeloid leukemia
Source: Cell Rep Med. 2026 Jan 8;7(1):102540. doi: 10.1016/j.xcrm.2025.102540 (PMC12866144; doi:10.1016/j.xcrm.2025.102540)
Supplement: Table S2. List of genes that comprehend the TP53 AML signature generated in this manuscript — List of 157 differentially expressed in TP53mut AML cases identified in the analysis described in Figure 1A. [file mmc3.xlsx]

## Sheet: Sheet1
Table S2. List of genes that comprehend the TP53 AML signature generated in this manuscript.
ATOX1
HARS2
HARS
WDR55
CNOT8
PCBD2
RPS14
KDM3B
RBM22
UBE2D2
SPATA24
RPL26
ZNF90
CEP120
ATG12
NR3C1
NOA1
SLC25A46
CDC42BPA
TIMP3
FBXL17
EDA2R
CDKN2AIPNL
HNRNPA0
PFDN1
MED7
NICN1
ZMAT2
ZNF277
C5orf24
CSNK1A1
PWWP2A
PHKA1
FAM13B
COL5A1
CAMLG
PAIP2
ABHD14B
MRPL45
RPL22L1
ZNF615
HEMGN
GSTK1
EIF4EBP3
MRPL22
CRYZL1
PHLDA3
CHI3L1
PPP2CA
LINC01128
ATG10
FAM83D
PAWR
PSMG1
COMMD10
PTPRM
SRP19
ANKHD1-EIF4EBP3
BACE2
PPFIA1
EIF2S3
PGGT1B
ZNF793
NBR2
G3BP1
CEACAM1
HINT1
PTPN2
QARS
CALN1
DYM
RBM27
LNPEP
ALDH1A1
CLEC4D
ZSWIM7
SPTBN2
NUDT7
RPL15
PTK2
TMED7
TBC1D12
ZIK1
ZNF18
BEND4
MYH10
C5orf15
MREG
SAP30L
ATPAF2
FHDC1
CLINT1
LINC00910
ERAP1
NAV1
MATR3
DDB2
PFKM
TCERG1
TSPAN5
GATAD1
REXO2
CD109
RNF135
DCTN4
TBC1D4
SRRD
TIAM1
H1F0
SH3BP5
TCOF1
BX842568.2
DEPDC1
SEMA3C
COL18A1
SUSD3
ALPL
CDC23
ZNF677
NDST1
TMEM106A
SLC29A2
SPON1
PRR5
CDC20
GCLM
RAD50
DCUN1D5
CRTAP
SPRY1
OLFM4
SEMA7A
NDUFB5
HPGD
SLC43A3
OPTN
STARD8
NKIRAS2
ZADH2
DCLRE1A
CD320
DTWD2
TAL1
DYRK3
OAF
ZNF614
UROD
NDRG3
TNIK
ZCCHC10
PIM1
TGS1
GSKIP
CD59
DNAJC6
ANKHD1
PEAR1
