# Supplementary material for: ΔNp73 isoform defines a TP53-mutant-like poor-risk subgroup of acute myeloid leukemia
Source: Cell Rep Med. 2026 Jan 8;7(1):102540. doi: 10.1016/j.xcrm.2025.102540 (PMC12866144; doi:10.1016/j.xcrm.2025.102540)
Supplement: Table S3. Patient classification for the multiple AML datasets regarding the TP53mut-like status — Patients included in the TCGA, HOVON (GSE6891) and BeatAML cohorts were classified according to the TP53 AML signature and classified as wild-type (WT), TP53mut (Mut) and TP53mut-like (Mut_like). [file mmc4.xlsx]

## Sheet: Sheet1
Table S3. Patient classification for the multiple AML datasets regarding the TP53mut-like status.
TCGA cohort			HOVON cohort			BeatAML cohort
Sample ID	TP53_status		Sample ID	TP53_status		Sample ID	TP53_status
TCGA-AB-2802-03	WT		GSM158833	WT		aml_ohsu_2018_12-00023	WT
TCGA-AB-2803-03	WT		GSM158762	WT		aml_ohsu_2018_12-00051	Mut_Like
TCGA-AB-2804-03	WT		GSM158763	Mut_Like		aml_ohsu_2018_12-00211	WT
TCGA-AB-2805-03	WT		GSM158764	WT		aml_ohsu_2018_12-00294	WT
TCGA-AB-2806-03	WT		GSM158765	WT		aml_ohsu_2018_12-00372	WT
TCGA-AB-2807-03	Mut_Like		GSM158766	WT		aml_ohsu_2018_12-00423	Mut_Like
TCGA-AB-2808-03	WT		GSM158767	WT		aml_ohsu_2018_12-00426	WT
TCGA-AB-2809-03	WT		GSM158768	WT		aml_ohsu_2018_13-00028	Mut_Like
TCGA-AB-2810-03	WT		GSM158769	WT		aml_ohsu_2018_13-00098	WT
TCGA-AB-2811-03	WT		GSM158770	WT		aml_ohsu_2018_13-00118	WT
TCGA-AB-2812-03	WT		GSM158771	WT		aml_ohsu_2018_13-00146	Mut_Like
TCGA-AB-2813-03	Mut		GSM158772	WT		aml_ohsu_2018_13-00157	WT
TCGA-AB-2814-03	Mut_Like		GSM158773	WT		aml_ohsu_2018_13-00163	WT
TCGA-AB-2815-03	WT		GSM158774	Mut_Like		aml_ohsu_2018_13-00165	WT
TCGA-AB-2816-03	WT		GSM158775	WT		aml_ohsu_2018_13-00195	WT
TCGA-AB-2817-03	Mut_Like		GSM158776	WT		aml_ohsu_2018_13-00202	WT
TCGA-AB-2818-03	WT		GSM158777	WT		aml_ohsu_2018_13-00204	Mut_Like
TCGA-AB-2819-03	WT		GSM158778	WT		aml_ohsu_2018_13-00232	WT
TCGA-AB-2820-03	Mut		GSM158779	WT		aml_ohsu_2018_13-00245	WT
TCGA-AB-2821-03	Mut_Like		GSM158780	WT		aml_ohsu_2018_13-00253	Mut_Like
TCGA-AB-2822-03	Mut_Like		GSM158781	WT		aml_ohsu_2018_13-00260	Mut
TCGA-AB-2823-03	WT		GSM158782	WT		aml_ohsu_2018_13-00266	Mut_Like
TCGA-AB-2824-03	WT		GSM158783	WT		aml_ohsu_2018_13-00270	WT
TCGA-AB-2825-03	WT		GSM158784	WT		aml_ohsu_2018_13-00331	WT
TCGA-AB-2826-03	WT		GSM158785	WT		aml_ohsu_2018_13-00338	Mut_Like
TCGA-AB-2827-03	WT		GSM158786	WT		aml_ohsu_2018_13-00342	Mut_Like
TCGA-AB-2828-03	WT		GSM158787	WT		aml_ohsu_2018_13-00354	WT
TCGA-AB-2829-03	Mut		GSM158788	Mut_Like		aml_ohsu_2018_13-00365	Mut
TCGA-AB-2830-03	Mut_Like		GSM158789	WT		aml_ohsu_2018_13-00384	WT
TCGA-AB-2831-03	WT		GSM158790	Mut_Like		aml_ohsu_2018_13-00393	Mut_Like
TCGA-AB-2832-03	WT		GSM158791	WT		aml_ohsu_2018_13-00396	Mut
TCGA-AB-2833-03	WT		GSM158792	Mut_Like		aml_ohsu_2018_13-00406	WT
TCGA-AB-2834-03	WT		GSM158793	WT		aml_ohsu_2018_13-00409	WT
TCGA-AB-2835-03	WT		GSM158794	WT		aml_ohsu_2018_13-00425	WT
TCGA-AB-2836-03	WT		GSM158795	WT		aml_ohsu_2018_13-00450	WT
TCGA-AB-2837-03	WT		GSM158796	WT		aml_ohsu_2018_13-00454	WT
TCGA-AB-2838-03	Mut		GSM158797	WT		aml_ohsu_2018_13-00466	WT
TCGA-AB-2839-03	WT		GSM158798	WT		aml_ohsu_2018_13-00487	WT
TCGA-AB-2840-03	WT		GSM158799	WT		aml_ohsu_2018_13-00496	WT
TCGA-AB-2841-03	WT		GSM158800	WT		aml_ohsu_2018_13-00513	WT
TCGA-AB-2842-03	WT		GSM158711	Mut_Like		aml_ohsu_2018_13-00563	Mut_Like
TCGA-AB-2843-03	Mut_Like		GSM158712	WT		aml_ohsu_2018_13-00602	WT
TCGA-AB-2844-03	WT		GSM158713	WT		aml_ohsu_2018_13-00615	WT
TCGA-AB-2845-03	WT		GSM158714	WT		aml_ohsu_2018_13-00625	Mut_Like
TCGA-AB-2846-03	WT		GSM158715	WT		aml_ohsu_2018_13-00658	WT
TCGA-AB-2847-03	Mut_Like		GSM158716	WT		aml_ohsu_2018_13-00659	WT
TCGA-AB-2848-03	WT		GSM158759	Mut_Like		aml_ohsu_2018_14-00001	WT
TCGA-AB-2849-03	Mut_Like		GSM158717	WT		aml_ohsu_2018_14-00012	WT
TCGA-AB-2850-03	WT		GSM158718	WT		aml_ohsu_2018_14-00015	WT
TCGA-AB-2851-03	WT		GSM158719	WT		aml_ohsu_2018_14-00023	WT
TCGA-AB-2853-03	WT		GSM158720	WT		aml_ohsu_2018_14-00034	WT
TCGA-AB-2854-03	WT		GSM158721	WT		aml_ohsu_2018_14-00041	Mut_Like
TCGA-AB-2855-03	WT		GSM158722	WT		aml_ohsu_2018_14-00045	WT
TCGA-AB-2856-03	WT		GSM158723	Mut		aml_ohsu_2018_14-00053	Mut_Like
TCGA-AB-2857-03	Mut		GSM158724	WT		aml_ohsu_2018_14-00061	WT
TCGA-AB-2858-03	WT		GSM158725	WT		aml_ohsu_2018_14-00063	WT
TCGA-AB-2859-03	WT		GSM158726	WT		aml_ohsu_2018_14-00078	WT
TCGA-AB-2860-03	Mut		GSM158760	Mut		aml_ohsu_2018_14-00081	Mut
TCGA-AB-2861-03	WT		GSM158727	WT		aml_ohsu_2018_14-00092	Mut_Like
TCGA-AB-2862-03	WT		GSM158728	WT		aml_ohsu_2018_14-00096	Mut_Like
TCGA-AB-2863-03	Mut_Like		GSM158729	WT		aml_ohsu_2018_14-00125	WT
TCGA-AB-2864-03	WT		GSM158730	Mut_Like		aml_ohsu_2018_14-00126	WT
TCGA-AB-2865-03	Mut_Like		GSM158731	Mut_Like		aml_ohsu_2018_14-00135	Mut
TCGA-AB-2866-03	WT		GSM158732	Mut_Like		aml_ohsu_2018_14-00141	WT
TCGA-AB-2867-03	WT		GSM158733	WT		aml_ohsu_2018_14-00152	WT
TCGA-AB-2868-03	Mut		GSM158734	WT		aml_ohsu_2018_14-00175	WT
TCGA-AB-2869-03	WT		GSM158735	WT		aml_ohsu_2018_14-00193	WT
TCGA-AB-2870-03	WT		GSM158736	Mut_Like		aml_ohsu_2018_14-00228	WT
TCGA-AB-2871-03	WT		GSM158737	WT		aml_ohsu_2018_14-00259	WT
TCGA-AB-2872-03	WT		GSM158738	WT		aml_ohsu_2018_14-00279	WT
TCGA-AB-2873-03	WT		GSM158739	WT		aml_ohsu_2018_14-00331	WT
TCGA-AB-2874-03	WT		GSM158740	Mut		aml_ohsu_2018_14-00355	WT
TCGA-AB-2875-03	WT		GSM158741	WT		aml_ohsu_2018_14-00359	WT
TCGA-AB-2876-03	WT		GSM158742	WT		aml_ohsu_2018_14-00423	WT
TCGA-AB-2877-03	WT		GSM158743	WT		aml_ohsu_2018_14-00425	WT
TCGA-AB-2878-03	Mut		GSM158744	WT		aml_ohsu_2018_14-00434	WT
TCGA-AB-2879-03	WT		GSM158745	Mut_Like		aml_ohsu_2018_14-00447	WT
TCGA-AB-2880-03	WT		GSM158746	WT		aml_ohsu_2018_14-00464	WT
TCGA-AB-2881-03	WT		GSM158747	WT		aml_ohsu_2018_14-00473	Mut
TCGA-AB-2882-03	WT		GSM158748	WT		aml_ohsu_2018_14-00476	WT
TCGA-AB-2883-03	WT		GSM158749	Mut_Like		aml_ohsu_2018_14-00488	Mut_Like
TCGA-AB-2884-03	WT		GSM158750	Mut_Like		aml_ohsu_2018_14-00496	WT
TCGA-AB-2885-03	Mut		GSM158751	WT		aml_ohsu_2018_14-00504	WT
TCGA-AB-2886-03	WT		GSM158752	WT		aml_ohsu_2018_14-00528	WT
TCGA-AB-2887-03	Mut_Like		GSM158753	Mut_Like		aml_ohsu_2018_14-00542	Mut_Like
TCGA-AB-2888-03	WT		GSM158754	WT		aml_ohsu_2018_14-00546	WT
TCGA-AB-2889-03	WT		GSM158755	WT		aml_ohsu_2018_14-00559	WT
TCGA-AB-2890-03	Mut_Like		GSM158756	WT		aml_ohsu_2018_14-00564	Mut
TCGA-AB-2891-03	WT		GSM158757	WT		aml_ohsu_2018_14-00567	WT
TCGA-AB-2892-03	WT		GSM158758	WT		aml_ohsu_2018_14-00578	WT
TCGA-AB-2893-03	WT		GSM158801	Mut_Like		aml_ohsu_2018_14-00588	Mut_Like
TCGA-AB-2894-03	WT		GSM158802	WT		aml_ohsu_2018_14-00599	Mut_Like
TCGA-AB-2895-03	WT		GSM158803	WT		aml_ohsu_2018_14-00613	WT
TCGA-AB-2896-03	WT		GSM158804	WT		aml_ohsu_2018_14-00632	Mut_Like
TCGA-AB-2897-03	WT		GSM158805	Mut_Like		aml_ohsu_2018_14-00643	WT
TCGA-AB-2898-03	Mut_Like		GSM158806	WT		aml_ohsu_2018_14-00658	WT
TCGA-AB-2899-03	Mut_Like		GSM158807	WT		aml_ohsu_2018_14-00667	Mut_Like
TCGA-AB-2900-03	WT		GSM158808	Mut_Like		aml_ohsu_2018_14-00681	Mut_Like
TCGA-AB-2901-03	Mut_Like		GSM158809	WT		aml_ohsu_2018_14-00690	WT
TCGA-AB-2903-03	WT		GSM158810	WT		aml_ohsu_2018_14-00725	Mut_Like
TCGA-AB-2904-03	Mut		GSM158811	WT		aml_ohsu_2018_14-00730	WT
TCGA-AB-2905-03	WT		GSM158812	WT		aml_ohsu_2018_14-00739	Mut_Like
TCGA-AB-2906-03	WT		GSM158813	WT		aml_ohsu_2018_14-00774	Mut_Like
TCGA-AB-2907-03	WT		GSM158814	WT		aml_ohsu_2018_14-00781	WT
TCGA-AB-2908-03	Mut		GSM158815	WT		aml_ohsu_2018_14-00787	WT
TCGA-AB-2909-03	WT		GSM158816	WT		aml_ohsu_2018_14-00798	WT
TCGA-AB-2910-03	WT		GSM158817	WT		aml_ohsu_2018_14-00817	WT
TCGA-AB-2911-03	WT		GSM158818	WT		aml_ohsu_2018_14-00831	Mut_Like
TCGA-AB-2912-03	WT		GSM158819	WT		aml_ohsu_2018_14-00832	Mut_Like
TCGA-AB-2913-03	WT		GSM158820	WT		aml_ohsu_2018_14-00901	WT
TCGA-AB-2914-03	WT		GSM158821	WT		aml_ohsu_2018_15-00024	WT
TCGA-AB-2915-03	Mut_Like		GSM158822	Mut_Like		aml_ohsu_2018_15-00029	Mut_Like
TCGA-AB-2916-03	WT		GSM158823	WT		aml_ohsu_2018_15-00045	WT
TCGA-AB-2917-03	Mut_Like		GSM158834	WT		aml_ohsu_2018_15-00073	Mut_Like
TCGA-AB-2918-03	WT		GSM158835	WT		aml_ohsu_2018_15-00123	WT
TCGA-AB-2919-03	WT		GSM158824	WT		aml_ohsu_2018_15-00201	WT
TCGA-AB-2920-03	WT		GSM158825	WT		aml_ohsu_2018_15-00229	WT
TCGA-AB-2921-03	WT		GSM158826	WT		aml_ohsu_2018_15-00237	WT
TCGA-AB-2922-03	WT		GSM158827	WT		aml_ohsu_2018_15-00246	Mut_Like
TCGA-AB-2923-03	WT		GSM158828	WT		aml_ohsu_2018_15-00248	WT
TCGA-AB-2924-03	WT		GSM158829	WT		aml_ohsu_2018_15-00261	Mut_Like
TCGA-AB-2925-03	WT		GSM158830	WT		aml_ohsu_2018_15-00269	WT
TCGA-AB-2926-03	WT		GSM158831	WT		aml_ohsu_2018_15-00276	WT
TCGA-AB-2927-03	Mut_Like		GSM158832	WT		aml_ohsu_2018_15-00279	WT
TCGA-AB-2928-03	Mut_Like		GSM158836	Mut_Like		aml_ohsu_2018_15-00296	WT
TCGA-AB-2929-03	Mut_Like		GSM158837	WT		aml_ohsu_2018_15-00300	Mut_Like
TCGA-AB-2930-03	WT		GSM158838	Mut_Like		aml_ohsu_2018_15-00302	WT
TCGA-AB-2931-03	WT		GSM158839	WT		aml_ohsu_2018_15-00303	WT
TCGA-AB-2932-03	WT		GSM158840	WT		aml_ohsu_2018_15-00320	WT
TCGA-AB-2933-03	Mut_Like		GSM158841	WT		aml_ohsu_2018_15-00331	WT
TCGA-AB-2934-03	WT		GSM158842	WT		aml_ohsu_2018_15-00338	WT
TCGA-AB-2935-03	Mut		GSM158843	WT		aml_ohsu_2018_15-00377	Mut_Like
TCGA-AB-2936-03	Mut_Like		GSM158844	WT		aml_ohsu_2018_15-00395	Mut_Like
TCGA-AB-2937-03	WT		GSM158846	WT		aml_ohsu_2018_15-00464	Mut_Like
TCGA-AB-2938-03	Mut		GSM158847	WT		aml_ohsu_2018_15-00470	WT
TCGA-AB-2939-03	WT		GSM158848	WT		aml_ohsu_2018_15-00471	WT
TCGA-AB-2940-03	WT		GSM158849	Mut_Like		aml_ohsu_2018_15-00479	WT
TCGA-AB-2941-03	Mut		GSM158850	WT		aml_ohsu_2018_15-00482	WT
TCGA-AB-2942-03	WT		GSM158761	Mut_Like		aml_ohsu_2018_15-00525	WT
TCGA-AB-2943-03	Mut		GSM158851	WT		aml_ohsu_2018_15-00556	WT
TCGA-AB-2944-03	Mut_Like		GSM158852	WT		aml_ohsu_2018_15-00563	WT
TCGA-AB-2945-03	WT		GSM158853	WT		aml_ohsu_2018_15-00572	Mut_Like
TCGA-AB-2946-03	WT		GSM158854	WT		aml_ohsu_2018_15-00578	WT
TCGA-AB-2947-03	WT		GSM158855	Mut_Like		aml_ohsu_2018_15-00595	Mut_Like
TCGA-AB-2948-03	WT		GSM158856	WT		aml_ohsu_2018_15-00610	WT
TCGA-AB-2949-03	Mut_Like		GSM158857	WT		aml_ohsu_2018_15-00614	Mut
TCGA-AB-2950-03	WT		GSM158858	WT		aml_ohsu_2018_15-00615	WT
TCGA-AB-2952-03	Mut		GSM158859	WT		aml_ohsu_2018_15-00616	Mut
TCGA-AB-2954-03	WT		GSM158860	WT		aml_ohsu_2018_15-00653	WT
TCGA-AB-2955-03	WT		GSM158861	WT		aml_ohsu_2018_15-00670	WT
TCGA-AB-2956-03	WT		GSM158862	Mut_Like		aml_ohsu_2018_15-00674	Mut_Like
TCGA-AB-2957-03	WT		GSM158863	WT		aml_ohsu_2018_15-00680	WT
TCGA-AB-2959-03	Mut_Like		GSM158864	WT		aml_ohsu_2018_15-00688	Mut
TCGA-AB-2963-03	WT		GSM158865	WT		aml_ohsu_2018_15-00692	Mut
TCGA-AB-2964-03	WT		GSM158866	WT		aml_ohsu_2018_15-00693	WT
TCGA-AB-2965-03	WT		GSM158867	WT		aml_ohsu_2018_15-00702	WT
TCGA-AB-2966-03	Mut_Like		GSM158868	WT		aml_ohsu_2018_15-00717	WT
TCGA-AB-2967-03	WT		GSM158869	Mut_Like		aml_ohsu_2018_15-00724	Mut_Like
TCGA-AB-2968-03	WT		GSM158870	Mut_Like		aml_ohsu_2018_15-00734	WT
TCGA-AB-2969-03	WT		GSM158871	Mut_Like		aml_ohsu_2018_15-00755	Mut_Like
TCGA-AB-2970-03	Mut_Like		GSM158872	WT		aml_ohsu_2018_15-00756	WT
TCGA-AB-2971-03	WT		GSM158873	WT		aml_ohsu_2018_15-00763	Mut_Like
TCGA-AB-2972-03	WT		GSM158874	Mut_Like		aml_ohsu_2018_15-00782	Mut_Like
TCGA-AB-2973-03	WT		GSM158875	Mut_Like		aml_ohsu_2018_15-00786	WT
TCGA-AB-2974-03	WT		GSM158876	WT		aml_ohsu_2018_15-00807	WT
TCGA-AB-2975-03	WT		GSM158877	WT		aml_ohsu_2018_15-00813	WT
TCGA-AB-2976-03	WT		GSM158878	WT		aml_ohsu_2018_15-00819	WT
TCGA-AB-2977-03	WT		GSM158879	Mut_Like		aml_ohsu_2018_15-00839	WT
TCGA-AB-2978-03	WT		GSM158880	WT		aml_ohsu_2018_15-00850	WT
TCGA-AB-2979-03	WT		GSM158881	Mut_Like		aml_ohsu_2018_15-00855	WT
TCGA-AB-2980-03	WT		GSM158882	Mut		aml_ohsu_2018_15-00858	WT
TCGA-AB-2981-03	WT		GSM158883	WT		aml_ohsu_2018_15-00872	WT
TCGA-AB-2982-03	WT		GSM158884	WT		aml_ohsu_2018_15-00892	WT
TCGA-AB-2983-03	Mut_Like		GSM158885	WT		aml_ohsu_2018_15-00900	Mut_Like
TCGA-AB-2984-03	WT		GSM158886	Mut		aml_ohsu_2018_15-00961	WT
TCGA-AB-2985-03	WT		GSM158887	WT		aml_ohsu_2018_15-00965	WT
TCGA-AB-2986-03	WT		GSM158888	WT		aml_ohsu_2018_15-00975	WT
TCGA-AB-2987-03	Mut_Like		GSM158889	WT		aml_ohsu_2018_15-00979	WT
TCGA-AB-2988-03	WT		GSM158890	WT		aml_ohsu_2018_15-00990	WT
TCGA-AB-2989-03	WT		GSM158891	WT		aml_ohsu_2018_16-00001	WT
TCGA-AB-2990-03	WT		GSM158892	WT		aml_ohsu_2018_16-00003	WT
TCGA-AB-2991-03	WT		GSM158893	WT		aml_ohsu_2018_16-00027	Mut_Like
TCGA-AB-2992-03	WT		GSM158894	WT		aml_ohsu_2018_16-00056	WT
TCGA-AB-2993-03	WT		GSM158895	WT		aml_ohsu_2018_16-00067	WT
TCGA-AB-2994-03	WT		GSM158955	WT		aml_ohsu_2018_16-00075	Mut_Like
TCGA-AB-2995-03	Mut_Like		GSM158896	WT		aml_ohsu_2018_16-00078	WT
TCGA-AB-2996-03	Mut_Like		GSM158897	WT		aml_ohsu_2018_16-00094	WT
TCGA-AB-2997-03	WT		GSM158898	WT		aml_ohsu_2018_16-00102	WT
TCGA-AB-2998-03	WT		GSM158956	WT		aml_ohsu_2018_16-00115	Mut_Like
TCGA-AB-2999-03	WT		GSM158899	WT		aml_ohsu_2018_16-00120	WT
TCGA-AB-3000-03	WT		GSM158900	WT		aml_ohsu_2018_16-00129	WT
TCGA-AB-3001-03	WT		GSM768680	WT		aml_ohsu_2018_16-00143	Mut_Like
TCGA-AB-3002-03	Mut_Like		GSM158901	Mut_Like		aml_ohsu_2018_16-00157	WT
TCGA-AB-3005-03	WT		GSM158902	WT		aml_ohsu_2018_16-00220	WT
TCGA-AB-3006-03	WT		GSM158903	WT		aml_ohsu_2018_16-00269	WT
TCGA-AB-3007-03	WT		GSM158904	WT		aml_ohsu_2018_16-00271	WT
TCGA-AB-3008-03	WT		GSM158905	WT		aml_ohsu_2018_16-00273	WT
TCGA-AB-3009-03	WT		GSM158906	WT		aml_ohsu_2018_16-00278	WT
TCGA-AB-3011-03	WT		GSM158907	WT		aml_ohsu_2018_16-00289	WT
TCGA-AB-3012-03	WT		GSM158908	WT		aml_ohsu_2018_16-00292	WT
			GSM158909	WT		aml_ohsu_2018_16-00303	WT
			GSM158910	WT		aml_ohsu_2018_16-00344	WT
			GSM158911	WT		aml_ohsu_2018_16-00351	WT
			GSM158912	WT		aml_ohsu_2018_16-00354	Mut
			GSM158913	Mut		aml_ohsu_2018_16-00373	Mut_Like
			GSM158914	WT		aml_ohsu_2018_16-00406	Mut_Like
			GSM158915	WT		aml_ohsu_2018_16-00410	WT
			GSM158916	WT		aml_ohsu_2018_16-00460	Mut_Like
			GSM158917	WT		aml_ohsu_2018_16-00465	WT
			GSM158918	WT		aml_ohsu_2018_16-00474	WT
			GSM158919	WT		aml_ohsu_2018_16-00498	WT
			GSM158920	WT		aml_ohsu_2018_16-00510	Mut_Like
			GSM158921	WT		aml_ohsu_2018_16-00519	WT
			GSM158922	WT		aml_ohsu_2018_16-00525	Mut_Like
			GSM158923	WT		aml_ohsu_2018_16-00540	WT
			GSM158924	WT		aml_ohsu_2018_16-00548	WT
			GSM158925	WT		aml_ohsu_2018_16-00699	WT
			GSM158926	Mut_Like		aml_ohsu_2018_16-00705	Mut_Like
			GSM158927	WT		aml_ohsu_2018_16-00810	WT
			GSM158928	WT		aml_ohsu_2018_16-00815	WT
			GSM158929	WT		aml_ohsu_2018_16-00846	Mut_Like
			GSM158930	Mut_Like		aml_ohsu_2018_16-00867	WT
			GSM158931	WT		aml_ohsu_2018_16-00951	WT
			GSM158957	WT		aml_ohsu_2018_16-01005	Mut_Like
			GSM158932	WT		aml_ohsu_2018_16-01047	WT
			GSM158933	Mut_Like		aml_ohsu_2018_16-01049	WT
			GSM158934	Mut_Like		aml_ohsu_2018_16-01080	WT
			GSM158935	WT		aml_ohsu_2018_16-01082	WT
			GSM158936	Mut_Like		aml_ohsu_2018_16-01093	WT
			GSM158937	WT		aml_ohsu_2018_16-01094	WT
			GSM158938	WT		aml_ohsu_2018_16-01097	Mut_Like
			GSM158939	Mut		aml_ohsu_2018_16-01100	WT
			GSM158940	WT		aml_ohsu_2018_16-01102	Mut_Like
			GSM158941	WT		aml_ohsu_2018_16-01109	WT
			GSM158942	WT		aml_ohsu_2018_16-01121	WT
			GSM158943	WT		aml_ohsu_2018_16-01151	WT
			GSM158944	Mut_Like		aml_ohsu_2018_16-01210	WT
			GSM158945	WT		aml_ohsu_2018_16-01216	WT
			GSM158946	WT		aml_ohsu_2018_16-01219	WT
			GSM158947	Mut_Like		aml_ohsu_2018_16-01223	Mut_Like
			GSM158948	WT		aml_ohsu_2018_16-01227	Mut_Like
			GSM158949	WT		aml_ohsu_2018_16-01237	Mut_Like
			GSM768681	WT		aml_ohsu_2018_16-01254	WT
			GSM768682	WT		aml_ohsu_2018_16-01262	WT
			GSM768683	WT		aml_ohsu_2018_16-01270	WT
			GSM768684	WT
			GSM158950	Mut_Like
			GSM158951	Mut_Like
			GSM158952	WT
			GSM158953	WT
			GSM158954	WT
			GSM768685	Mut_Like
			GSM768686	WT
			GSM768687	WT
			GSM768688	Mut_Like
			GSM768689	Mut_Like
			GSM768690	WT
			GSM768691	WT
			GSM768692	WT
			GSM768693	WT
			GSM159041	WT
			GSM159042	Mut_Like
			GSM159043	Mut_Like
			GSM159044	Mut_Like
			GSM159045	Mut_Like
			GSM159046	WT
			GSM159047	WT
			GSM159048	Mut_Like
			GSM159049	Mut_Like
			GSM768694	WT
			GSM159036	WT
			GSM159037	WT
			GSM159038	WT
			GSM159039	WT
			GSM158958	WT
			GSM768695	Mut_Like
			GSM768696	Mut_Like
			GSM768697	WT
			GSM768698	WT
			GSM768699	Mut_Like
			GSM768700	WT
			GSM768701	WT
			GSM768702	WT
			GSM768703	Mut
			GSM768704	WT
			GSM768705	WT
			GSM768706	WT
			GSM768707	Mut_Like
			GSM768708	WT
			GSM159051	WT
			GSM159052	WT
			GSM159160	WT
			GSM159161	Mut_Like
			GSM159053	WT
			GSM159054	WT
			GSM159055	Mut_Like
			GSM158959	Mut_Like
			GSM159056	Mut_Like
			GSM158960	WT
			GSM159162	Mut_Like
			GSM158961	WT
			GSM159163	Mut
			GSM159164	WT
			GSM159165	Mut_Like
			GSM159166	WT
			GSM159167	Mut_Like
			GSM159168	Mut_Like
			GSM158962	Mut_Like
			GSM158963	WT
			GSM768709	Mut
			GSM768710	Mut_Like
			GSM158964	WT
			GSM159169	Mut_Like
			GSM159057	Mut_Like
			GSM159170	Mut_Like
			GSM159058	WT
			GSM159059	WT
			GSM159060	WT
			GSM159061	WT
			GSM159062	Mut_Like
			GSM159063	Mut_Like
			GSM159064	WT
			GSM159065	Mut_Like
			GSM159066	Mut_Like
			GSM159067	WT
			GSM159068	WT
			GSM159069	Mut
			GSM159070	Mut_Like
			GSM159071	Mut
			GSM158965	WT
			GSM159072	Mut_Like
			GSM159073	WT
			GSM159074	Mut_Like
			GSM768711	Mut_Like
			GSM768712	Mut_Like
			GSM768713	Mut_Like
			GSM768714	Mut_Like
			GSM768715	Mut_Like
			GSM768716	Mut_Like
			GSM768717	WT
			GSM768718	WT
			GSM768719	WT
			GSM768720	Mut_Like
			GSM768721	WT
			GSM768722	Mut_Like
			GSM768723	Mut_Like
			GSM768724	WT
			GSM158966	WT
			GSM158967	WT
			GSM159075	WT
			GSM158968	WT
			GSM158969	WT
			GSM158970	WT
			GSM158971	WT
			GSM158972	WT
			GSM158973	Mut_Like
			GSM158974	WT
			GSM158975	WT
			GSM158976	WT
			GSM158977	Mut_Like
			GSM158978	WT
			GSM158979	WT
			GSM158980	WT
			GSM158981	WT
			GSM159076	WT
			GSM159077	WT
			GSM159078	WT
			GSM159079	Mut_Like
			GSM159080	WT
			GSM159081	WT
			GSM159082	WT
			GSM159083	Mut_Like
			GSM159084	WT
			GSM159085	Mut_Like
			GSM159086	Mut_Like
			GSM159087	WT
			GSM159088	WT
			GSM159089	WT
			GSM159090	Mut_Like
			GSM159091	WT
			GSM159092	Mut_Like
			GSM159093	WT
			GSM159094	WT
			GSM159095	Mut_Like
			GSM159096	WT
			GSM159097	WT
			GSM159098	WT
			GSM159099	Mut_Like
			GSM159100	WT
			GSM159101	WT
			GSM159102	WT
			GSM159103	Mut_Like
			GSM159104	Mut_Like
			GSM159105	WT
			GSM159106	WT
			GSM159107	WT
			GSM159108	Mut_Like
			GSM159109	WT
			GSM159110	WT
			GSM159111	WT
			GSM159112	WT
			GSM159115	WT
			GSM159116	Mut_Like
			GSM159117	WT
			GSM159118	WT
			GSM159119	WT
			GSM159120	WT
			GSM159121	Mut_Like
			GSM159122	WT
			GSM159123	WT
			GSM159124	WT
			GSM158982	WT
			GSM158983	Mut_Like
			GSM768727	Mut_Like
			GSM158984	WT
			GSM158985	WT
			GSM159125	WT
			GSM159126	WT
			GSM159127	WT
			GSM159128	WT
			GSM158986	WT
			GSM158987	WT
			GSM158988	WT
			GSM158990	WT
			GSM158991	WT
			GSM768734	Mut_Like
			GSM158992	WT
			GSM158993	WT
			GSM158994	WT
			GSM158995	WT
			GSM159129	WT
			GSM158996	WT
			GSM768735	WT
			GSM158997	WT
			GSM158998	WT
			GSM158999	WT
			GSM159000	WT
			GSM159001	WT
			GSM159002	WT
			GSM159003	Mut_Like
			GSM159130	WT
			GSM768738	WT
			GSM159131	WT
			GSM768739	WT
			GSM159132	WT
			GSM159133	WT
			GSM159134	Mut_Like
			GSM159004	WT
			GSM159005	WT
			GSM159006	WT
			GSM768740	WT
			GSM159007	Mut_Like
			GSM159008	WT
			GSM159135	WT
			GSM159009	WT
			GSM159010	WT
			GSM159136	WT
			GSM159138	WT
			GSM159139	Mut_Like
			GSM159140	WT
			GSM159141	WT
			GSM159142	WT
			GSM159143	WT
			GSM159011	Mut_Like
			GSM159012	WT
			GSM159013	WT
			GSM159014	Mut_Like
			GSM159015	Mut_Like
			GSM159016	WT
			GSM159017	WT
			GSM159018	WT
			GSM159019	WT
			GSM159020	Mut_Like
			GSM159021	Mut_Like
			GSM159022	WT
			GSM159023	Mut_Like
			GSM159144	Mut
			GSM159024	Mut_Like
			GSM159025	WT
			GSM159026	WT
			GSM159027	WT
			GSM159028	Mut_Like
			GSM159029	WT
			GSM159030	WT
			GSM159171	WT
			GSM768742	WT
			GSM768743	WT
			GSM768744	Mut_Like
			GSM768745	WT
			GSM768746	WT
			GSM768747	WT
			GSM768748	Mut_Like
			GSM768749	WT
			GSM159031	WT
			GSM159032	WT
			GSM159033	WT
			GSM159034	WT
			GSM159035	WT
			GSM159145	WT
			GSM159146	WT
			GSM159147	WT
			GSM159148	WT
			GSM159149	WT
			GSM159150	WT
			GSM159151	WT
			GSM159152	WT
			GSM159153	Mut_Like
			GSM159154	Mut_Like
			GSM159155	Mut_Like
			GSM159156	Mut_Like
			GSM159157	WT
			GSM159158	Mut_Like
			GSM768751	WT
			GSM768752	WT
			GSM768753	WT
			GSM768754	WT
			GSM159159	WT
