# Supplementary material for: ΔNp73 isoform defines a TP53-mutant-like poor-risk subgroup of acute myeloid leukemia
Source: Cell Rep Med. 2026 Jan 8;7(1):102540. doi: 10.1016/j.xcrm.2025.102540 (PMC12866144; doi:10.1016/j.xcrm.2025.102540)
Supplement: Table S4. RNA-seq counts for MOLM13 empty vector, ΔNp73-overexpression, and TP73 + 24 kb knockout cells — Normalized counts for the biological replicates of the edited MOLM13 cells included in the study. EV, empty vector; OE, ΔNp73-overexpression and KO, TP73 + 24kb knockout cells. [file mmc5.xlsx]

## Sheet: Sheet1
Table S4. RNAseq counts for MOLM13 empty vector, ΔNp73-overexpression and TP73 +24kb knockout (KO) cells.
GeneID	EV_1	EV_2	OE_1	OE_2	KO	KO
A1BG	2.211	1.92157	1.33335	1.0808	3.28958	2.46475
A1CF	-1.27515	-1.26731	-0.699038	-1.91586	-1.01224	-1.16115
A2M	0.46587	-4.96802	-1.99851	-2.76414	2.40121	0.403436
A2ML1	0.386704	-0.182981	0.425469	-0.487187	0.954383	-0.404865
AAAS	5.25501	5.32546	5.43374	5.87321	4.74375	5.33127
AACS	5.12841	4.85943	5.75786	5.74445	6.04545	5.61157
AACSP1	-2.42166	-2.46107	-2.94	-2.61729	-4.71773	-5.42945
AAED1	4.83921	4.13468	5.04867	5.00983	4.27538	4.12535
AAGAB	5.3049	5.61976	6.36844	6.27971	4.91345	5.13565
AAK1	6.89326	6.78696	5.92269	5.6899	7.07585	6.95061
AAMDC	2.54875	2.49367	1.75903	1.94707	2.82783	2.61636
AAMP	5.61945	5.64577	5.40237	5.74761	5.30602	5.56278
AAR2	5.12524	5.20185	5.01587	5.51645	4.50505	4.80234
AARD	0.456895	0.171346	0.260561	0.006806	0.951103	0.313216
AARS	7.9647	7.31662	8.93404	8.06297	7.64685	8.21458
AARS2	5.4786	5.23875	5.12594	5.34426	5.01304	5.35604
AARSD1	4.01	4.15864	5.23281	5.2027	4.15304	4.2677
AASDH	4.34653	4.43925	4.52729	4.39169	4.12462	4.59153
AASDHPPT	6.21418	6.13325	6.72303	6.72489	5.27769	5.89406
AASS	-2.36868	-3.28132	-1.24631	-3.33414	-0.705398	-2.96541
AATF	6.13982	6.23961	6.79266	6.95387	5.96263	6.25573
AB019441.29	0.347315	0.208988	-0.585654	-0.559666	-0.0703555	-0.912638
ABAT	0.847771	0.808507	2.73189	1.98487	2.34493	1.85785
ABC13-47488600E17.1	1.59627	0.813346	0.323423	-0.562508	2.12776	1.31201
ABC13-48559800H2.1	-2.105	-1.82801	-1.5309	-3.29164	-0.143837	-1.07461
ABC14-864958H18.2	-0.595838	-0.0587103	0.682916	0.554798	-0.123528	1.07115
ABC7-42404400C24.1	1.72029	0.593994	0.662274	1.30633	0.818725	0.562829
ABC7-42418200C9.1	-4.74359	-2.31563	-2.37248	-2.83976	-1.6726	-5.42945
ABCA1	2.55103	5.01355	-1.99851	-3.50111	4.90249	4.62718
ABCA10	-0.332804	-1.50091	-1.31876	-0.643087	-0.807364	-0.872903
ABCA11P	-4.74359	-1.98555	2.91824	2.8991	-4.71773	-3.08121
ABCA13	-1.1374	-0.160304	0.0512381	1.21784	-0.610066	-0.917724
ABCA17P	-1.24342	-1.50858	-1.09984	-1.1791	-0.810447	-0.341413
ABCA2	5.22666	4.48133	4.15862	3.22467	5.17806	5.29261
ABCA3	-0.836694	-1.50029	0.553795	0.050295	-0.630269	-0.0925939
ABCA5	2.45085	1.9101	1.17263	1.03177	2.78485	2.28605
ABCA6	0.628054	2.01171	0.2354	-0.376211	2.21661	1.1809
ABCA7	3.64443	4.477	3.40846	2.17132	4.87285	4.32041
ABCA8	-0.76576	-1.74527	0.140708	-0.460555	-1.66556	-1.68093
ABCA9	1.59061	1.37236	1.65441	0.850884	1.46388	0.993912
ABCB10	6.66845	7.148	6.89414	7.71259	5.8282	6.65035
ABCB4	0.871126	-0.32416	-2.48393	-5.08607	1.758	0.547825
ABCB5	0.295938	0.0633158	-0.18863	-0.221414	-0.219232	-0.0347577
ABCB6	0.477441	-0.191648	-0.113163	-1.34997	1.0739	-0.0873611
ABCB7	5.86097	5.91997	6.25686	5.85571	5.92342	5.86229
ABCB8	3.98883	3.90684	3.20657	3.61082	3.33593	3.80263
ABCB9	2.16788	2.08578	2.30926	1.68788	2.59454	2.67901
ABCC1	5.28346	5.54975	7.10394	7.61989	5.86233	5.42859
ABCC10	4.33801	4.53879	4.42281	4.67502	4.44296	4.49937
ABCC11	-1.53092	-2.64609	-4.80586	-2.72423	-1.91038	-3.84449
ABCC13	1.67332	-0.559118	-1.6073	0.284408	-0.0269989	-0.288815
ABCC2	0.607945	0.635021	0.238534	-1.1747	1.15781	1.20455
ABCC3	-0.1016	-0.0788947	0.439222	0.362584	1.01435	1.12367
ABCC4	7.04108	6.24565	7.37658	7.5721	5.91808	6.29353
ABCC5	3.69529	4.20942	4.56265	4.83726	4.04087	3.87668
ABCC6	3.23055	2.96135	1.3934	1.27027	3.41558	3.04927
ABCC6P1	-0.0863549	0.18261	-4.80586	-5.08607	-0.859111	-2.07438
ABCC9	3.17178	3.00383	3.49358	3.41784	3.54707	3.6307
ABCD1	3.81484	4.36514	3.8701	4.27807	4.44968	4.32376
ABCD2	-0.351268	-2.64609	-0.718397	-1.38563	-0.073876	-0.475259
ABCD3	6.20463	6.07194	5.99995	6.48815	5.1834	5.87179
ABCD4	3.91472	4.12069	3.74145	3.26371	4.70419	4.30246
ABCE1	8.02113	7.97585	8.37187	8.83165	7.12714	7.79079
ABCF1	6.96987	6.78831	6.84169	7.32255	6.43753	6.91662
ABCF2	6.75221	6.94465	6.83176	7.35338	5.75987	6.61949
ABCF3	4.64227	4.85694	4.81436	5.22341	4.53257	4.91595
ABCG1	-0.440476	-0.905974	-1.33847	0.410076	-0.0427858	-2.20549
ABCG5	-1.9354	-0.842447	-3.11745	-5.08607	-1.6126	-2.03397
ABHD1	1.70197	1.65565	1.53576	1.36676	1.73353	2.08508
ABHD10	5.04921	5.1287	5.44799	5.81706	4.86158	4.99995
ABHD11	2.71406	2.77738	3.11414	3.041	2.79762	2.62737
ABHD12	5.43757	5.65495	4.84698	4.90687	5.67994	5.58387
ABHD12B	1.38649	1.24943	0.798809	0.657629	2.30511	2.00195
ABHD13	6.04187	5.23778	5.42416	5.61003	4.30186	4.76407
ABHD14A	3.25459	3.64578	2.80458	3.56695	3.35828	3.65386
ABHD14A-ACY1	-1.08927	1.24264	0.115613	-1.65476	1.32667	0.909319
ABHD14B	4.95859	5.20963	3.63293	3.67215	5.09765	5.17984
ABHD15	4.80063	4.54289	3.8139	4.26436	4.1087	4.48378
ABHD16A	5.36101	5.51882	4.326	4.12582	5.47475	5.40896
ABHD16B	0.385697	0.458249	-0.557933	-0.693753	-0.073876	-0.071903
ABHD17A	5.5688	5.54924	4.67607	4.76206	5.80398	5.70176
ABHD17AP3	-1.70285	-1.04099	-1.80271	0.0148148	-2.79083	-0.801055
ABHD17AP6	-0.206662	0.0444634	-4.80586	-5.08607	0.31451	0.626738
ABHD17B	4.90399	5.09115	4.83357	5.19292	4.64908	4.88697
ABHD17C	2.2222	2.80677	2.45153	2.49136	1.91162	2.13279
ABHD18	5.28474	5.14164	5.28423	5.22603	5.44703	5.19859
ABHD2	6.83951	7.04546	6.96562	7.30169	7.09846	6.85084
ABHD3	4.58025	4.46362	5.29566	5.23893	4.34608	4.49857
ABHD4	3.60956	2.56337	4.68399	3.41776	4.83877	3.80656
ABHD5	2.99337	3.09268	3.40001	3.49641	2.73348	2.82624
ABHD6	1.58262	1.84159	3.11393	2.78627	1.22914	1.41153
ABHD8	2.05083	2.26139	-0.89897	-0.331183	2.90035	1.7383
ABI1	6.38826	6.23339	5.0139	4.89737	6.32734	6.29206
ABI2	5.7127	4.03721	7.00776	5.98407	4.84799	4.66062
ABI3	-1.93623	-3.38305	1.70193	1.80875	-3.13277	-5.42945
ABI3BP	-0.339751	-0.352764	-0.0871272	0.32421	0.553433	0.0648416
ABL1	5.99535	6.04949	5.55937	5.56049	5.91799	6.12273
ABL2	5.56281	5.25399	6.20686	6.49712	5.35245	5.21058
ABLIM1	-2.42019	-4.96802	-0.718027	-0.678633	-3.12896	-3.84449
ABLIM3	-2.42166	-4.96802	-4.80586	-5.08607	-1.2583	-2.6221
ABO	-0.637525	-0.138795	-1.028	-1.35421	0.252109	-0.352357
ABR	7.23647	7.11027	6.05692	6.42911	7.15835	6.89809
ABRA	-1.93623	-1.06042	-1.99776	-0.996208	-0.0652572	-0.887866
ABRACL	6.91686	7.22088	6.48474	6.99508	6.50446	6.73262
ABT1	5.52203	5.52283	5.29069	5.84836	5.16338	5.40738
ABT1P1	-4.74359	-4.96802	-2.47496	-2.03694	-3.13277	-2.6221
ABTB1	2.41629	2.72547	1.38397	0.405783	3.77812	2.86056
ABTB2	2.37536	3.27516	3.90495	4.59517	2.82916	3.36171
AC000041.8	-2.09612	-1.47355	-0.124141	0.258808	-0.144721	-1.84845
AC000078.5	-2.42166	-0.720088	-1.10542	-1.17918	-0.630269	-1.52256
AC000081.2	-1.93623	-1.79809	-1.99851	-1.38563	-4.71773	-3.84449
AC000089.3	-1.97588	-1.94127	-1.92805	-3.44324	-1.23072	-1.09514
AC000095.12	-2.42166	-2.16066	-3.2209	-5.08607	-3.10976	-2.6221
AC000367.1	0.633524	0.54885	0.089394	0.349278	-0.68729	-0.241078
AC002310.10	-3.14241	-1.49174	-1.74709	-3.49057	-2.38372	-3.68522
AC002310.11	-2.024	-2.24548	-4.80586	-2.65406	-1.40988	-2.83829
AC002310.17	-1.27567	-2.63768	-4.80586	-3.49556	-3.12391	-2.61454
AC002398.9	-0.638266	-0.0779292	-0.384664	-1.38913	-1.96515	-0.197877
AC002400.1	-0.656123	-0.444454	0.148336	-0.693753	-0.073876	-0.144053
AC002429.5	-1.84624	-1.21889	-0.980677	-3.27766	-1.01377	-2.31417
AC002543.2	0.0126051	-0.444454	-0.350697	0.74682	-0.434335	-1.18153
AC003989.4	-4.74359	-3.38305	-2.48393	-1.91615	-4.71773	-2.6221
AC004057.1	2.36123	-2.637	-4.60338	1.52008	2.78983	2.44235
AC004076.7	-0.988023	-0.673983	0.456784	0.0550681	-0.468396	0.277937
AC004381.6	4.68535	4.69458	4.60218	4.46382	4.67816	4.71671
AC004381.8	-2.42166	-0.838304	-1.35257	-0.897904	-0.9891	-1.18153
AC004386.4	-2.42129	-4.96802	-4.80586	-2.76348	-1.16864	-3.84412
AC004453.8	-1.60768	-1.4813	-1.08179	-0.576995	-0.462466	-1.93012
AC004813.1	2.29635	1.94643	1.74711	1.89861	3.01186	2.16472
AC004824.1	1.64614	1.70595	1.17123	1.44999	2.31867	2.29727
AC004824.2	1.64614	1.70595	1.17123	1.44999	2.31867	2.29727
AC004893.10	-1.04315	-3.38305	-1.99851	-1.62664	-1.2583	-3.84449
AC004951.5	-1.08205	-0.736935	-0.693475	-0.461092	-0.761313	-1.05168
AC004953.1	-1.06987	-1.3347	-2.77425	-2.46839	-4.71773	-0.72361
AC004967.7	-1.21095	0.444562	1.37919	0.959408	0.0880246	-0.0829164
AC004980.10	-2.15228	-3.13046	-2.88632	-0.890987	-1.82234	-2.66254
AC004980.7	2.09113	1.71641	2.93616	3.61144	2.41704	2.01156
AC004980.9	-0.756785	-1.31051	-2.50337	-1.80729	-4.71773	-1.66056
AC004985.12	-1.11418	-1.42863	-2.34366	-1.98948	-1.10108	-1.35837
AC005042.2	-3.15858	-3.38305	-1.34635	-2.27872	-4.71773	-3.10753
AC005077.14	-1.93623	-3.38305	-3.2209	-2.27872	-1.01729	-1.18153
AC005086.1	-1.15822	-1.49222	-2.33576	-1.08238	-2.99302	-1.17515
AC005086.2	0.98921	0.773327	-0.00794444	0.836518	1.13547	1.49396
AC005086.3	0.517599	0.564488	-0.203035	0.820825	1.16842	0.354368
AC005154.7	-0.458601	0.0444544	-0.390656	-2.61135	1.09735	-0.618529
AC005176.2	-0.0957301	-0.289189	0.00215417	0.624312	-2.30727	0.341807
AC005281.1	-1.12279	-0.501545	-0.740872	-2.24604	-0.583919	-0.515503
AC005307.3	-0.656123	0.464709	-4.80586	-5.08607	-0.0641986	0.458051
AC005363.9	-4.74359	-4.96802	-1.68912	-1.07203	-1.86734	-5.42945
AC005480.1	-4.74359	-2.64171	-1.99516	-1.62256	-3.12953	-1.96558
AC005517.3	-1.15044	-1.46766	-1.95574	-2.7206	0.346582	-0.140956
AC005682.6	0.92884	1.85216	-0.282298	0.0432127	1.43201	1.51306
AC005752.10	-1.28415	-2.16066	-4.80586	-1.91615	-1.2583	-0.905893
AC005776.1	-2.42166	-4.96802	-1.63594	-3.50111	-1.54781	-3.84449
AC005943.2	2.42536	1.49494	0.948338	2.1887	2.24971	2.84225
AC006011.4	-1.55552	-0.821608	-4.80586	-5.08607	-2.60309	-0.753289
AC006014.7	-0.777218	0.0113601	-0.132349	0.304219	0.215935	-0.297964
AC006014.8	0.132667	-0.696659	0.13923	0.463071	1.21554	-0.163988
AC006033.22	-4.74359	-1.78676	-1.97886	-2.23126	-3.13277	-2.24843
AC006042.8	-1.57366	-3.38305	-2.48393	-2.76164	-3.13086	-3.10606
AC006116.13	-1.57366	-0.880553	-1.63594	-2.76414	-2.38965	-1.72902
AC006116.14	-1.93623	-3.38305	-3.2209	-1.91615	-2.3958	-2.25953
AC006116.20	0.541817	0.586573	0.148336	0.405783	1.75267	0.76037
AC006116.22	0.473397	0.646694	-1.33234	-3.49399	0.431299	1.39907
AC006445.7	-4.74359	-2.16038	-4.80586	-5.08607	-2.39549	-2.62194
AC006449.1	0.160513	-0.381215	0.731653	-0.0483806	-0.166708	-0.477904
AC006449.2	0.160513	-0.381215	0.731653	-0.0483806	-0.166708	-0.477904
AC006509.7	1.00021	1.67882	1.53366	1.29169	2.16849	1.14597
AC006946.12	-1.04315	-0.32416	-1.99851	-2.76414	-0.073876	-0.674567
AC006978.6	2.43632	2.25115	2.64535	2.60742	2.02373	1.9884
AC006987.4	-0.351268	0.241437	-2.48393	-2.76414	0.326662	-0.475259
AC006994.1	-1.57366	-1.26758	-3.2209	-2.76414	-1.2583	-1.52256
AC007000.10	-1.28415	-0.880553	-0.162004	0.468518	0.236464	0.0623981
AC007040.11	0.266343	-0.301794	0.311477	-0.150527	-0.10851	0.40181
AC007163.1	-4.74359	-4.96802	-1.25752	-5.08607	-1.63803	-0.393928
AC007256.5	-1.52779	-1.74806	-1.58294	-1.8645	-1.50613	-0.978521
AC007279.2	-1.57366	-1.50858	-1.63594	-1.62664	-1.54781	-1.72902
AC007318.5	-4.74359	-4.96802	0.676775	-1.97332	-0.556541	-1.46807
AC007326.1	1.62405	1.11398	1.34608	1.07609	1.48447	0.794161
AC007347.1	-0.167934	0.18126	0.0703523	0.314884	0.313698	0.447602
AC007365.4	-3.15519	-2.64113	-1.99549	-1.91033	-3.12907	-3.10235
AC007389.1	-4.74359	-2.16066	-0.89897	-1.61457	-1.8962	-3.10753
AC007875.2	-2.42166	-1.50858	-1.34643	-1.62664	-1.2583	-1.52256
AC007919.19	-3.15862	-2.64609	-3.2209	-2.76414	-4.71773	-1.72902
AC007969.5	-2.08352	-1.78586	-1.63562	-2.42943	-2.8174	-2.26283
AC008072.1	-0.600455	0.223144	-0.26025	-1.27614	0.457729	0.177917
AC008074.1	-4.74359	-4.96802	-0.969146	-5.08607	0.518431	-0.607714
AC008132.13	-0.106161	0.0453392	-0.660204	-0.571128	0.316228	-0.0324941
AC008565.1	-4.74359	-3.28183	-1.90369	-2.20649	-1.42767	-1.24396
AC008686.1	-0.275524	-0.369817	-1.40629	-0.373651	0.721366	0.412075
AC008746.10	-1.57366	-3.38305	-1.99851	-2.27872	-1.91038	-1.72902
AC008746.5	-1.28415	-2.16066	-0.557933	-1.91615	-0.325415	-0.571474
AC008759.1	-0.5324	0.374987	-0.47769	0.0078616	-0.788511	0.500568
AC008810.1	-4.74359	0.569193	0.058326	-0.237032	-4.71773	-0.0153194
AC008850.3	-1.57366	-2.64609	-3.2209	-5.08607	-1.2583	-1.72902
AC008914.1	1.49709	1.60206	0.909589	0.930025	1.99799	1.93635
AC009022.1	0.627527	-4.96802	-4.80586	-5.08607	1.55756	-0.11589
AC009060.1	3.21304	2.54696	3.13008	3.03758	2.83294	3.15355
AC009120.3	-1.57366	-1.06113	0.323423	0.0432127	-0.19417	-1.97002
AC009237.8	-0.653682	-1.25567	-1.62143	-3.49385	-1.24688	-0.780161
AC009245.3	-1.55429	-1.80119	-2.14934	-1.895	-1.55776	-2.73443
AC009274.6	-4.74359	-1.47969	-2.48393	-5.08607	-3.13277	-2.21567
AC009487.6	-4.74359	-2.45454	1.5801	2.1589	-4.71773	-1.16447
AC009967.3	0.317854	0.665491	-0.240336	-0.213183	-0.296495	0.182844
AC009977.1	-1.68715	-3.64616	-1.40771	-2.81275	-4.71773	-2.04784
AC010091.1	0.385697	-0.0138159	-4.80586	-5.08607	0.954695	0.592915
AC010240.2	-2.42024	-2.15917	-3.21973	-2.76258	-1.01549	-1.34016
AC010287.1	0.647859	0.162454	0.466185	1.27569	1.29288	0.888218
AC010412.1	-1.15213	-3.0092	-1.14692	-0.788816	-2.26808	-1.66493
AC010468.1	-1.75344	-1.72942	-1.2644	-1.42152	-0.277378	-0.285931
AC010522.1	-2.39872	-1.76964	-1.5984	-1.61197	-1.24582	-0.882684
AC010547.9	0.614733	-0.277778	-0.142288	-1.09553	-1.20616	-0.778151
AC010642.1	1.0886	1.4517	2.57205	2.16761	0.364587	1.09053
AC010642.2	-1.57366	-2.64609	-2.48393	-3.50111	-1.54781	-3.84449
AC010733.5	-0.819556	-2.14639	-1.98448	-1.90447	-0.614802	-1.71608
AC010886.2	-0.167741	-0.496776	0.0896267	-0.541696	-0.524812	-0.333151
AC010900.2	-1.28415	-3.38305	-1.99851	-2.76414	-1.54781	-3.84449
AC010970.2	13.1053	6.77808	7.26995	6.44677	7.31328	7.32146
AC010980.2	-3.15862	-2.16066	0.479542	0.768048	-1.91038	-1.52256
AC011043.1	5.14339	4.51364	0.387194	-0.284332	4.65484	4.53748
AC011043.2	-2.71437	-3.36598	-0.619269	-1.55569	-3.10037	-3.07838
AC011290.5	-1.27293	-1.79027	-0.162004	-1.90673	-0.810842	-0.774515
AC011330.5	1.78057	0.571348	3.2495	3.20088	-4.71042	-3.10279
AC011380.8	-0.990948	-1.22668	-1.28718	-3.50111	-0.913435	-2.49838
AC011406.2	-1.93623	-1.50858	-1.99851	-1.62664	-1.91038	-3.10753
AC011742.3	-2.42166	-2.16066	-4.80586	-1.62664	-4.71773	-3.84449
AC011841.1	-2.71437	-3.36598	-0.619269	-1.55569	-3.10037	-3.07838
AC011933.2	-1.84589	-3.30417	-2.39327	-2.18673	-1.43729	-2.51834
AC012314.1	6.14917	6.52528	6.07155	5.90214	6.50517	6.38179
AC012314.2	6.14917	6.52528	6.07155	5.90214	6.50517	6.38179
AC012314.3	6.14917	6.52528	6.07155	5.90214	6.50517	6.38179
AC012314.4	6.14917	6.52528	6.07155	5.90214	6.50517	6.38179
AC012314.5	6.14917	6.52528	6.07155	5.90214	6.50517	6.38179
AC012314.6	6.14917	6.52528	6.07155	5.90214	6.50517	6.38179
AC012358.4	-2.42166	-1.26758	0.323423	-1.17918	-0.810842	-1.09827
AC012454.4	-0.432133	-1.6842	-1.27714	-0.703084	-0.242206	-0.405073
AC012513.4	0.385697	-1.50858	-0.557933	-0.693753	-0.630269	-0.385061
AC013264.1	4.12442	4.52734	3.79516	3.54948	4.52257	4.04594
AC013267.1	-2.42166	-3.38305	-1.99851	-2.76414	-4.71773	-3.84449
AC013429.5	-3.15858	-1.79809	-1.99851	-3.50111	-1.91038	-1.97002
AC013461.1	6.52082	6.62006	6.32919	6.48677	6.43553	6.75596
AC013470.6	-4.74359	-2.13558	-2.46301	-2.2622	-4.71773	-5.42945
AC013474.4	-1.81761	-3.35902	-1.55082	-0.387618	-0.600448	-1.31762
AC015688.3	-2.47041	-4.96789	-0.839727	-5.08607	-0.746273	-0.6122
AC015922.5	-1.96999	-1.79604	-4.80586	-5.08607	-0.562291	-1.37295
AC016577.1	-4.74359	-2.43112	-1.86001	-2.91124	-4.71773	-2.78197
AC016582.2	-4.74359	-3.38305	-2.48393	-2.27872	-3.13277	-2.25953
AC016712.1	0.533938	0.624118	0.332406	0.197644	0.994957	0.69441
AC016712.2	-3.07628	-1.39631	-3.15992	-2.16506	-1.43313	-3.77579
AC016739.2	1.13089	1.07322	0.7649	1.53075	1.9516	1.15443
AC017081.1	1.52703	1.21524	0.956436	0.815521	2.11193	1.66761
AC017081.3	1.52703	1.21524	0.956436	0.815521	2.11193	1.66761
AC018442.1	-1.93623	-2.64376	-4.80586	-2.27872	-1.91038	-0.905893
AC018463.4	-1.67318	-3.14458	-4.80586	-5.08607	-2.159	-1.66591
AC018738.2	-4.74359	-1.69154	-1.55957	-5.08607	-4.71773	-1.14221
AC018755.16	-0.220024	-1.26758	-2.48393	-2.76414	-0.325415	-0.300172
AC018755.18	-0.510316	-0.766432	0.384565	1.56037	-1.90658	-2.11836
AC019050.1	-2.41076	-3.3721	-4.80586	-2.7526	-4.71773	-1.95705
AC019097.7	0.408874	0.630784	1.12866	0.446215	0.940142	0.784499
AC019109.1	-2.81305	-0.747248	-2.18679	-1.04976	-1.59093	-0.320245
AC021106.1	2.15123	2.68304	1.63708	1.70835	2.55839	2.23588
AC022182.2	-2.37626	-1.74815	-1.29022	-3.46654	-1.8745	-2.58902
AC022210.2	-2.9698	-1.76768	-0.872558	-1.09955	-1.53548	-1.06435
AC022405.1	-1.15213	-3.0092	-1.14692	-0.788816	-2.26808	-1.66493
AC023283.1	1.40018	1.47383	1.02691	1.83344	0.320555	1.03735
AC024560.3	3.13743	2.71344	4.1015	3.82885	3.26073	2.94996
AC024592.12	-0.0141688	-1.13151	-2.96632	-0.068282	-0.390683	-2.06876
AC024937.6	-0.798873	-4.96802	-0.772053	-3.36348	-0.256597	-0.84197
AC025335.1	2.66249	2.88228	2.12022	1.10414	3.32331	3.14852
AC026248.1	0.93711	0.862407	0.583239	-0.511097	1.51011	0.727884
AC026348.1	2.24389	1.24832	2.73859	1.15258	2.16883	1.01934
AC027612.3	-2.67436	-2.00982	-2.37682	-3.28193	-4.71773	-1.94434
AC027612.6	0.483022	0.554373	-3.2209	-2.76414	1.09438	0.786575
AC055876.1	1.10696	1.45142	-4.80586	-5.08607	1.85949	1.73948
AC063976.7	-0.478534	-0.530668	-1.4808	-2.18113	-0.611699	-1.03175
AC064850.4	-1.56682	-1.49827	0.87528	-0.433722	-0.80068	-0.776246
AC067945.3	-1.91922	-4.96802	-1.9793	-3.49443	-3.13277	-3.07608
AC068044.1	-2.39691	-2.14378	-2.45915	-2.22532	-1.89417	-1.9431
AC068134.10	-3.15862	-4.96802	0.128855	-0.549334	-2.69363	-2.4227
AC068279.3	-3.15862	-2.64609	-1.10542	-0.838143	-1.2583	-2.25953
AC068522.4	-2.04014	-2.17303	-4.80586	-1.81742	-2.67744	-2.14053
AC068533.7	-1.46183	0.253869	0.336619	0.329147	0.62892	-0.609184
AC069213.4	-2.42166	-3.38305	-2.48393	-5.08607	-3.13277	-2.6221
AC069282.6	0.541817	0.241437	1.21651	1.62818	0.0371553	0.125134
AC069368.3	0.700008	0.064226	-0.891125	-0.564065	-0.49328	-0.386951
AC069542.1	-0.157878	-2.46319	-1.97465	-1.78582	-1.72452	-5.42945
AC073052.1	-1.28415	-2.16066	-0.557933	-1.62664	-1.01729	-0.475259
AC073063.10	-1.89128	-1.00569	-1.31348	-2.2309	-1.50961	-1.68174
AC073065.3	0.730175	0.615569	0.560602	1.03115	1.07701	1.17676
AC073072.1	-2.59747	-3.22823	-2.38215	-1.98737	-2.86699	-2.34361
AC073333.1	2.80537	2.5076	1.98013	2.86465	2.70231	2.72932
AC073410.1	-3.15862	-4.96802	-3.2209	-2.76414	-1.91038	-2.25953
AC073415.2	-0.656123	-0.575698	-0.413543	-0.442214	-1.91038	-0.785599
AC073551.1	-1.85578	-1.02109	-1.57745	-0.294996	-1.9631	-1.23002
AC073657.1	0.296956	-0.462697	-0.384556	-0.720747	-0.439672	0.328731
AC074019.2	0.531928	0.430909	0.14117	-0.45336	1.22514	0.884727
AC074141.3	0.0185187	-0.675286	1.00543	-0.369058	0.107422	-0.385664
AC079250.1	-2.00265	-1.05631	-4.80586	-3.14697	-4.71773	-2.19373
AC079753.4	-2.31029	-4.96802	-2.86302	-2.87248	-1.66405	-1.35338
AC079781.5	-4.74359	-4.96802	-0.89897	-2.76414	-3.13277	-1.18153
AC079807.3	-1.28369	-3.38294	-4.80586	-2.27872	-1.91018	-1.18071
AC083822.2	-4.74359	-3.38305	-2.48393	-3.50111	-2.3958	-2.6221
AC083855.5	-1.93623	-2.64609	-4.80586	-5.08607	-3.13277	-1.97002
AC083899.1	-0.11012	-0.39646	-0.970296	-1.53354	-0.855852	-0.560028
AC083899.3	3.22245	3.02713	3.26568	3.23516	2.4937	2.81515
AC087163.2	-1.8791	-1.06113	-1.99851	-2.27872	-1.01729	-1.72902
AC087350.1	-2.42166	-2.64609	-4.80586	-2.76414	-1.91038	-3.84449
AC090094.1	4.56703	4.32729	4.50234	4.23953	4.4069	4.52133
AC090154.1	1.34982	0.792578	0.593427	1.16858	2.09232	1.7514
AC090286.2	-1.56553	-2.15088	-4.80586	-1.91186	-0.810842	-1.96388
AC090498.1	8.3265	8.61811	8.36798	8.13478	7.94505	7.92211
AC090804.1	-1.31726	-4.96802	-1.16474	-3.4252	-2.31662	-2.52762
AC092155.1	-0.00547714	-1.25266	-0.325737	-0.330467	-0.177903	-1.28944
AC092573.2	-3.15862	-4.96802	-1.63594	-1.91615	-1.91038	-3.84449
AC092798.2	-1.57293	-1.79746	-3.2209	-1.17836	-2.39527	-1.34054
AC092835.2	1.36494	0.0763782	-4.80586	-5.08607	1.01019	1.22876
AC092881.1	0.385697	0.0763782	-0.718397	1.02245	-0.325415	0.799364
AC092933.4	-1.40633	0.20873	-0.190303	-0.860788	0.00764906	-0.542817
AC093162.5	-1.53466	-2.08044	-0.11712	-0.634675	-0.277577	-0.996041
AC093616.4	1.88977	0.884273	1.5	2.05236	-0.00803351	0.390877
AC093642.5	2.33952	2.04055	2.57818	2.17132	2.44003	2.07356
AC093724.2	-0.309355	-0.247287	1.16304	0.890037	-0.419951	-1.50759
AC093826.1	-0.735391	-0.538869	-1.15692	-1.03221	-0.372655	0.393989
AC093838.4	2.83371	2.54892	3.47996	2.11388	3.12678	2.51958
AC094019.4	-2.42166	-2.83759	-1.63594	-2.27866	-4.71773	-3.84449
AC096775.2	-3.15862	-1.79809	-3.2209	-3.50111	-1.91038	-1.97002
AC096921.2	-3.15862	-1.79809	-2.48393	-2.27872	-1.54781	-1.03714
AC096949.1	4.61169	4.82741	4.77092	5.25087	4.50039	4.73788
AC097374.2	-0.836695	0.241437	0.0521209	-0.693753	-1.2583	-0.785599
AC098614.2	0.49297	0.428015	1.02719	0.380503	-0.108342	-0.287335
AC104843.3	-4.74359	-2.60681	-4.80586	-2.73243	-2.35317	-3.81046
AC105339.1	-0.903535	-0.295353	-0.501764	-1.21791	-0.432223	-0.876807
AC107081.1	-0.603998	-1.26592	-1.84186	-0.723229	-2.66981	-1.22303
AC107982.4	0.0895575	0.252268	-4.80586	-5.08607	-4.71773	-2.4902
AC108463.2	-4.74359	-4.96802	-1.10542	-0.131874	-1.2583	-3.10753
AC109486.1	2.41272	2.06369	2.02068	2.29245	2.57159	2.43432
AC109631.1	-2.42166	-3.37895	-1.10132	-1.62124	-2.3958	-1.97002
AC110926.4	0.864449	1.013	0.957488	0.88084	1.7222	1.14041
AC111200.2	-0.387143	-0.0984208	-0.519971	-0.80919	0.645908	-0.506363
AC112497.1	0.548143	-1.09177	-0.339246	-0.206188	-0.508441	0.919617
AC113404.1	-1.84621	0.163602	-4.80586	-0.246101	0.131286	-0.21565
AC114776.1	-4.74355	-1.23783	-1.9705	-0.530733	-1.52222	-2.23629
AC124312.1	-1.57366	-2.16066	-3.2209	-3.50111	-1.91038	-1.34199
AC124914.3	-1.93623	-1.79809	-1.63594	-3.50111	-1.91038	-1.97002
AC125232.1	1.83401	2.36097	3.32221	2.76417	2.65117	2.61128
AC129778.2	-0.289031	-1.21895	-0.855496	-1.12092	-0.417553	-0.371952
AC131263.1	1.56568	1.67721	0.463614	0.971475	0.0255673	1.36601
AC133965.1	-3.15862	-2.16066	-3.2209	-2.01299	-2.3958	-5.42945
AC136289.1	-0.313461	-0.522408	-0.701611	-0.731655	-0.710553	-0.500642
AC138517.4	-1.55276	-4.96802	-3.19836	-3.46973	-2.36722	-2.59437
AC138517.6	0.114395	0.400026	-1.60638	-0.998608	0.491721	0.00985565
AC138744.2	-1.03565	-1.79588	-1.63132	-3.49957	-1.2583	-2.25354
AC138969.4	2.27263	2.30616	4.6279	2.60957	2.2354	3.23768
AC139103.1	-1.93623	-1.50858	-2.48393	-5.08607	-0.630269	-2.25953
AC139712.2	-3.13424	-1.50858	-4.80586	-5.08607	-1.89667	-2.25953
AC140076.1	-2.42076	-3.38226	-4.80586	-5.08607	-1.54645	-2.75359
AC141586.5	2.73992	2.77085	4.33709	3.44578	3.22067	2.99747
AC144530.1	-1.48049	-2.55077	-0.617016	-1.11596	-0.764828	-1.07984
AC144568.4	-2.8016	-4.96802	-2.33801	-2.27872	-2.27127	-5.42945
AC145212.1	-1.80499	-4.96802	-1.30943	-1.46967	-3.66009	-5.42945
AC145212.2	-4.74359	-2.08377	-4.80586	-2.13456	-1.74952	-1.06875
AC156455.2	2.09262	2.44652	1.69538	1.40492	2.82634	2.63424
AC159540.14	-1.93623	-0.110035	-1.63594	-1.91615	-0.630269	-1.72902
AC213203.1	-1.57366	-2.64609	-3.2209	-2.27872	-2.3958	-3.10753
AC234582.1	0.0327816	-0.379139	-4.80586	-3.60969	1.15442	-0.458822
AC240274.1	0.622569	0.525854	3.78558	3.41859	1.49343	1.17238
AC241377.1	1.60203	1.73599	2.50723	1.78384	2.7759	2.69514
AC241585.1	2.53444	2.3963	-4.80586	0.948731	2.51875	1.30082
AC243687.1	0.946295	0.68458	0.981457	0.827532	1.61162	1.38703
AC245100.1	2.11195	2.82676	2.29733	2.0719	2.42656	1.71901
AC254944.1	-4.74359	0.904532	0.387076	0.269009	-4.71763	1.17796
ACAA1	4.64019	5.02284	4.27262	4.70408	5.09901	5.06862
ACAA2	5.65088	5.10988	-0.986809	-0.201805	5.56914	5.55584
ACACA	7.80998	6.99101	7.87239	8.05105	7.56322	7.68278
ACACB	2.49254	2.19417	5.20691	5.61071	2.63202	2.8183
ACAD10	4.64565	4.87473	4.47039	4.21401	5.01678	4.79608
ACAD11	2.09623	1.78519	4.23407	2.10994	3.93046	2.97883
ACAD8	3.97091	4.29056	4.23368	3.99057	4.22222	4.19212
ACAD9	5.82167	5.73749	5.99102	6.26196	5.33992	5.5882
ACADL	-2.42166	-1.26758	-1.10542	-1.17918	-0.810842	-2.19964
ACADM	6.74698	6.66543	6.14324	6.29385	6.66759	6.81058
ACADS	2.87847	2.85853	-1.63594	-5.08607	2.76608	2.64201
ACADSB	4.27284	4.51269	5.05125	5.25319	4.50054	4.50728
ACADVL	6.93809	7.34506	5.79126	6.41128	7.41316	7.31391
ACAN	-2.29592	-1.44433	-3.00089	-1.57104	-0.690879	-1.65364
ACAP1	5.13088	5.01524	5.11777	4.25548	5.87368	5.42257
ACAP2	6.9167	6.93858	7.05795	7.08695	6.85076	6.77653
ACAP3	2.96505	2.85887	3.98584	3.21328	3.17178	3.09024
ACAT1	6.46738	6.41488	6.44416	6.69868	5.95171	6.46264
ACAT2	8.03244	6.09677	6.128	6.59673	7.76597	7.09102
ACBD3	5.27739	5.183	5.47375	5.62732	5.05211	5.18801
ACBD4	1.11233	1.54707	1.13371	-0.285371	1.99386	1.4352
ACBD5	5.14163	4.95812	4.14338	3.57083	5.18233	5.15167
ACBD6	4.80226	4.82488	5.61817	5.89959	4.7008	4.83026
ACBD7	1.51967	1.21995	2.13066	1.55619	1.66085	1.63201
ACCS	0.682679	0.759905	-4.80586	-5.08607	2.12776	1.01349
ACD	3.54644	3.64953	4.60114	4.51941	3.35373	3.53921
ACE	-0.604376	0.18266	-0.204357	0.290171	0.734302	0.818168
ACER1	-2.11055	-1.01425	-0.788011	-3.13149	-0.789796	-1.49405
ACER2	1.79557	1.53978	-1.34643	-1.17918	1.69166	1.95425
ACER3	5.42075	5.19	5.52585	5.49756	5.18244	4.91532
ACIN1	7.22744	7.24891	8.74501	8.23276	7.55457	7.45683
ACKR2	0.985667	0.650021	1.49963	1.44829	1.1569	0.793666
ACLY	9.10063	8.34331	8.18123	8.80067	9.06516	8.7382
ACMSD	-1.04315	-1.50858	-1.63593	-1.62664	-0.810841	-2.25953
ACO1	5.4461	5.02019	4.45739	4.76638	5.36445	5.16757
ACO2	7.13605	7.17845	6.51695	7.55588	6.63445	7.03432
ACOT1	0.963299	0.977119	-4.80586	-5.08607	1.06889	0.952064
ACOT11	4.56948	4.36591	3.68385	3.48843	4.59641	4.44274
ACOT13	5.71789	5.73359	4.30739	4.41954	5.68986	5.75286
ACOT2	3.27686	3.95794	-1.93998	-1.22856	3.70348	4.08119
ACOT4	-1.03865	0.165079	-4.80586	-3.4975	-1.53247	-1.52131
ACOT7	4.29504	4.20349	5.32454	5.77569	3.93622	4.21815
ACOT8	3.59616	3.79566	3.75141	3.64807	3.73665	3.6979
ACOT9	4.48892	4.67872	4.40812	4.09419	4.83525	4.48774
ACOX1	6.57912	6.66081	6.29738	6.44679	6.49187	6.38666
ACOX2	-2.42166	-2.16066	-1.63594	-1.91615	-1.01729	-2.25953
ACOX3	4.136	4.52183	3.96563	4.36308	4.11199	4.28993
ACOXL	0.430735	0.662286	-0.104245	0.520098	0.806363	0.240711
ACP1	6.20113	6.05782	7.14724	6.8612	5.79303	6.03291
ACP2	2.96377	3.61318	3.34896	3.32756	3.37503	3.23925
ACP5	-1.93623	-3.38305	-0.89897	-2.76414	1.11516	-1.72902
ACP6	0.0430244	-0.0919892	-0.130315	-0.676734	1.15688	0.467712
ACP7	-0.104353	0.174945	0.301459	-0.766844	0.590505	0.238715
ACPP	4.20118	3.98126	3.30581	4.34468	3.83473	3.76701
ACPT	0.300809	-0.32416	-0.413543	-0.693753	-1.01729	-3.10753
ACRBP	3.14516	4.02351	-1.34643	-2.27872	3.42693	3.66066
ACRC	1.09093	-0.211889	1.32134	-0.210959	1.67671	1.21756
ACRV1	0.210611	0.317388	0.685993	0.468518	0.140249	0.185252
ACSBG1	1.54704	1.47872	0.733812	0.983404	2.05739	1.15497
ACSBG2	-1.28415	-1.50858	-0.718397	-1.38563	0.0371554	-0.674573
ACSF2	2.53406	2.86872	2.49739	1.49954	4.14805	2.89404
ACSF3	4.74524	4.90474	4.2853	4.08428	5.0269	5.22511
ACSL1	6.76525	7.26789	7.72212	7.08343	7.47922	6.74244
ACSL3	6.9805	6.1148	6.55334	6.78005	6.40315	6.79605
ACSL4	7.3965	7.06713	6.81756	6.69816	7.64613	7.38051
ACSL5	6.36275	6.32565	6.43769	6.63251	5.90856	6.27779
ACSL6	0.0793229	-0.740999	0.75383	-0.213433	0.222143	-0.158906
ACSM1	-4.74359	-0.880553	-0.718399	-2.76414	-0.630269	-0.674567
ACSM2A	1.29004	0.759946	0.601309	0.922126	0.934711	1.2677
ACSM2B	0.831706	0.903931	0.351336	1.18586	1.5094	1.08915
ACSM3	2.75103	4.43407	4.67011	3.44273	4.41341	3.63419
ACSM4	-2.42166	-3.38305	-0.554388	-0.780759	-4.71773	-5.42945
ACSM5	-1.56679	-2.64609	-2.47006	-1.91615	-1.90798	-1.69879
ACSM6	-0.75174	-2.16066	-3.21185	-3.47082	0.225317	-1.69413
ACSS1	4.87615	4.27686	0.606888	-0.0529117	4.79739	4.62833
ACSS2	6.90191	5.00129	4.12992	3.37335	7.73342	6.35127
ACSS3	0.813341	1.22677	0.924652	0.4693	1.82736	1.65339
ACTA2	3.44973	3.44597	1.7138	1.3404	3.12048	3.65631
ACTB	12.7043	12.9242	10.5421	12.2886	12.5596	12.6213
ACTBP11	-4.74359	-3.38068	-2.4806	-1.99697	-3.12956	-3.1046
ACTBP13	-1.49202	-3.25415	-1.52742	-1.93648	-0.565843	-3.00818
ACTG1	11.7624	11.7299	10.7746	10.9919	11.9799	11.7167
ACTG1P1	-1.57242	-3.38171	-2.48225	-3.49983	-1.25705	-2.62042
ACTG1P10	-1.56924	-0.876096	0.152175	-2.27506	0.144273	-1.17778
ACTG1P14	-1.28219	-2.64432	-0.717352	-1.91428	-2.3943	-1.72705
ACTG1P17	0.0502354	-0.159798	-0.912591	-0.456606	0.488919	-0.512597
ACTG1P20	-1.92265	-0.703403	-0.533399	-0.543045	-0.79429	-1.16555
ACTG1P3	0.011366	-3.38305	-3.2209	-1.62664	-1.2583	-1.18153
ACTG1P9	0.422913	0.0224489	0.652752	0.0232651	1.10436	0.399116
ACTG2	-1.9352	-4.96802	-2.88073	-1.62664	-2.36461	-3.83194
ACTL10	-0.220024	-0.575698	0.0521209	-0.131874	-0.630269	0.125134
ACTL6A	6.28653	6.36351	6.14128	6.72181	5.44652	6.18319
ACTL8	-2.42166	-2.64609	-1.63594	-1.38563	-4.71773	-1.52256
ACTN1	7.69869	7.96954	6.51055	7.28763	7.74108	7.93808
ACTN2	-1.93623	-4.96802	-2.48393	-2.27872	-1.2583	-3.84449
ACTN4	8.39981	8.65596	7.65505	8.29204	8.68486	8.64208
ACTR10	4.72584	4.87263	4.38079	4.18446	4.92647	4.97103
ACTR1A	6.23036	6.25199	5.90231	6.34147	5.52406	5.84216
ACTR1B	5.43009	5.58177	5.57892	5.04707	5.66056	5.62243
ACTR2	10.0578	10.134	9.48278	9.80689	9.61155	9.89384
ACTR3	8.83951	8.87561	8.42373	9.08321	8.53314	8.66377
ACTR3B	3.29903	3.45362	3.15583	3.36174	2.84596	3.53206
ACTR3C	0.488439	0.928973	-0.286867	0.00256484	1.28906	1.03813
ACTR5	3.48042	3.37173	2.29217	3.10869	2.53966	3.30864
ACTR6	4.38468	4.36782	4.2754	4.1356	4.2687	4.31732
ACTR8	5.41754	5.27635	5.81161	5.7649	5.148	5.41839
ACTRT3	-1.93623	-0.32416	-1.10542	-0.0416762	-1.01729	-0.785599
ACVR1	1.79557	1.8264	-3.2209	-5.08607	2.40121	2.17788
ACVR1B	4.48282	4.92832	5.04433	4.91252	5.01867	4.77637
ACVR2A	1.32732	1.15016	2.54914	1.77816	1.43877	1.14703
ACVR2B	4.4431	3.96126	6.30872	5.71661	4.20461	4.14879
ACVRL1	2.21185	3.06679	-0.86812	-0.416095	3.9279	1.94973
ACY1	4.76744	5.06784	3.71901	4.19811	4.66952	4.99748
ACY3	-2.42166	-2.64609	-4.80586	-5.08607	-0.630269	-2.25953
ACYP1	1.25949	1.90235	1.66987	1.25378	2.15263	2.00517
ACYP2	2.3274	2.56479	2.88255	2.64355	2.85854	2.26702
AD000671.6	-0.538486	0.815985	-1.67267	-5.08607	1.47481	0.507908
ADA	4.52554	5.03614	5.17856	5.07506	4.89145	4.96389
ADAD2	-3.15091	-2.15581	-0.718019	-3.50044	-1.91038	-1.88921
ADAL	3.70555	3.56508	2.35032	1.60323	3.39316	3.28277
ADAM10	7.96421	8.05156	7.17268	7.43172	7.99584	7.91552
ADAM11	-2.42166	-1.79809	1.12488	0.0432088	-1.2583	-0.905893
ADAM12	-4.74359	-2.64609	-4.80586	-2.76414	-2.3958	-3.84449
ADAM15	5.37498	5.25728	6.09834	6.70244	5.10353	5.26632
ADAM17	6.48979	6.04364	6.18028	6.40606	6.36242	6.07644
ADAM1B	-0.955752	-1.69567	-0.854466	-2.69082	0.398524	-0.199659
ADAM20	-3.15862	-2.64609	-3.2209	-2.76414	-1.54781	-2.6221
ADAM22	1.44624	0.161266	4.69598	3.83577	1.30464	1.31201
ADAM28	0.984335	0.963137	-3.21913	-1.62563	1.94048	-0.300169
ADAM29	0.163267	0.0340745	-0.844868	-0.740576	0.237283	0.71599
ADAM32	3.23738	3.44734	3.12673	2.90259	3.89943	3.68761
ADAM33	-1.51183	-2.15216	-1.98123	-3.43237	-1.90181	-1.80572
ADAM3A	-0.931032	-0.685603	-2.04224	-1.14087	-0.0225847	-0.25338
ADAM5P	-2.36212	-3.29314	-2.47271	-1.56873	-3.10201	-1.48009
ADAM8	1.36494	2.63931	-0.718398	-1.62664	4.37238	2.05436
ADAM9	6.76569	6.66996	6.01192	5.89621	6.80828	6.88201
ADAMDEC1	1.88577	4.35616	-4.80586	-5.08607	3.70433	0.403435
ADAMTS1	3.28552	2.22875	2.86659	4.14401	1.40733	2.04925
ADAMTS10	0.114395	-1.79809	2.74103	0.695291	1.39079	-0.571473
ADAMTS13	-1.57366	-1.06113	-1.34643	-2.76414	-1.91038	-1.72902
ADAMTS14	0.0113051	0.646695	-1.10542	-1.38563	1.01019	-1.18153
ADAMTS16	-3.15862	-1.79809	-3.2209	-1.91615	-2.3958	-3.10753
ADAMTS17	-0.591936	-1.03486	3.43902	3.50043	-0.569032	-0.173844
ADAMTS18	-3.15862	-4.96802	-0.718397	-1.91615	-3.13277	-2.6221
ADAMTS2	-0.120128	-0.250477	-0.988878	-0.816051	1.30705	0.123076
ADAMTS20	-3.15862	-3.38305	-0.0509726	0.405781	-1.54781	-3.10753
ADAMTS4	1.73958	1.97754	1.7461	1.95125	2.70533	2.48288
ADAMTS5	-0.495658	1.22181	-1.99851	-1.62664	-0.325415	0.547825
ADAMTS6	1.18715	2.15093	-0.413543	-1.91614	2.55839	2.25003
ADAMTS7	-1.93623	-4.96802	-2.48393	-3.50111	-0.630269	-2.32483
ADAMTS7P4	0.0757351	-0.145653	-0.170245	-0.322457	0.156189	0.0408404
ADAMTS9	-0.656124	1.00926	-1.99851	-2.76414	-1.54781	-0.220002
ADAMTSL2	-0.976274	-2.10048	-0.00567463	-1.13432	-1.19599	-1.60673
ADAMTSL3	4.59959	4.30023	4.32958	4.229	5.13982	4.93102
ADAMTSL4	4.86966	5.00176	-0.282298	0.151177	5.89919	5.40257
ADAMTSL5	1.30029	1.17666	-1.07207	-1.34202	1.9218	1.31982
ADAP1	4.92845	5.29934	2.70331	0.999516	4.70673	4.61786
ADAP2	2.35464	3.03683	-1.5316	-0.947641	3.53542	2.31036
ADAR	8.17129	8.19693	8.28074	8.63607	8.12601	8.09019
ADARB1	4.81236	5.07181	4.86473	4.97381	5.41183	5.23531
ADARB2	-0.817007	-1.05471	-1.34192	-1.6148	-1.22179	-0.283883
ADAT1	4.93064	4.7995	5.26911	5.38137	4.21003	4.66334
ADAT2	4.59935	4.4933	5.64599	5.25261	4.51008	4.72351
ADAT3	2.42754	1.78924	0.0521209	0.677831	1.46188	1.70877
ADCK1	2.12692	2.35433	0.940038	1.55036	1.56644	2.07435
ADCK2	2.49482	2.66861	2.88763	2.94184	2.82916	2.3321
ADCK3	5.81427	6.04167	6.03767	6.17404	5.60505	6.01554
ADCK4	3.21711	3.71847	3.11028	1.98732	3.98985	3.68674
ADCK5	2.7878	2.89617	1.12488	1.48379	2.8896	3.21801
ADCY1	0.0853303	-0.68475	-1.07841	-1.87679	-1.1968	-0.8706
ADCY10P1	0.750184	-1.06113	0.873464	0.674036	-0.128133	-0.154623
ADCY2	-0.415507	0.643668	0.633736	0.323716	1.47476	1.03102
ADCY3	4.70558	4.68512	4.90689	4.47467	4.85647	4.79833
ADCY4	0.408215	-0.707785	-0.152133	-1.56082	0.970541	0.468095
ADCY5	-3.15862	-4.96802	-1.10542	-3.50111	-2.3958	-3.10753
ADCY6	0.793037	-0.245244	-0.682404	-1.01752	1.24429	0.188743
ADCY7	6.09263	6.11119	4.92328	5.04441	6.66396	6.12665
ADCY9	6.57891	6.50131	5.16687	5.30822	6.59434	6.60936
ADD1	7.08955	7.18833	6.81253	7.0666	7.04751	7.06848
ADD2	0.677436	0.0618698	5.33557	4.91472	0.959533	-0.355349
ADD3	6.04217	6.31503	7.0849	6.86577	6.60321	6.16048
ADGB	-1.75137	-3.19157	-0.350763	-2.54357	-0.793062	-0.832985
ADGRA2	5.17433	5.71055	4.69906	2.72889	5.68717	4.88476
ADGRA3	0.202097	-0.153823	5.5432	5.91276	0.980724	1.42538
ADGRB1	0.465864	-0.720088	3.57352	2.67548	1.91163	0.679068
ADGRD1	1.1777	0.874273	-0.845667	-0.961153	3.02907	1.39511
ADGRD2	1.20871	1.72976	1.30457	1.37304	2.37121	1.68708
ADGRE1	0.210606	2.39831	0.551694	0.184424	3.91526	2.74547
ADGRE2	6.34961	6.46473	3.79921	3.94216	6.93461	6.82261
ADGRE3	-0.492585	0.322437	-1.63594	-2.27872	0.64464	-1.96693
ADGRE4P	1.76991	2.41737	1.83519	-0.590093	4.46207	2.80812
ADGRE5	6.85819	7.20964	6.66365	6.7458	7.7854	7.28095
ADGRF1	2.43408	2.42313	2.54614	2.57589	2.95814	2.57374
ADGRF3	-1.25435	-0.551706	-1.06015	-0.531261	-0.791249	0.094588
ADGRF5P1	-1.57366	-0.880553	0.866565	-0.562508	-0.810842	-2.6221
ADGRG1	-2.03767	-0.464284	-0.419553	-1.29308	0.90705	-0.382832
ADGRG2	1.13141	0.34155	0.400853	0.465396	1.41321	1.10631
ADGRG3	1.99788	1.09807	-0.282298	-1.17918	2.93332	1.75045
ADGRG5	4.78193	5.47389	1.21651	2.0738	5.71167	5.32125
ADGRL1	4.67939	4.7878	5.50031	4.59532	5.41819	5.15663
ADGRL3	1.79557	4.88217	4.70392	4.89835	2.02373	2.57617
ADGRV1	0.521821	0.177652	0.233839	0.499288	0.549701	0.640071
ADH1B	-0.785965	-2.05141	-1.24753	-0.700107	-1.40427	0.000390322
ADH4	-1.88789	-2.11349	-0.617478	-0.651721	-0.715766	-0.659812
ADH5	6.68289	6.78683	6.55441	6.86737	6.64877	6.60651
ADHFE1	-2.42166	-1.26758	-2.48393	-3.50111	-1.01729	-2.6221
ADI1	6.93276	7.10705	5.05234	6.31801	6.02687	6.89559
ADIPOQ	0.472792	0.545623	0.69687	0.652752	1.03712	0.526067
ADIPOR1	6.06457	6.10143	6.47201	6.70875	6.05952	5.90091
ADIPOR2	7.55075	7.43899	7.08782	7.37611	7.79229	7.58439
ADIRF	-2.42166	-1.79809	-4.80586	-5.08607	-0.325415	-1.18153
ADK	7.05459	7.18059	6.11844	6.67756	6.74717	6.90006
ADM	0.465868	-1.79809	1.02703	0.695289	2.74987	0.351903
ADM2	2.62123	0.102949	-1.48624	-1.36216	2.40337	3.19245
ADM5	0.420106	0.54118	-0.903912	-0.4226	0.283304	0.733553
ADNP	7.60864	7.31325	7.97734	8.21818	6.99955	7.35903
ADNP2	6.36428	6.46401	7.69224	7.7057	6.08398	6.17648
ADO	5.27461	4.99343	5.91267	6.02572	4.5373	4.91817
ADORA2A	3.20624	2.71882	-3.2209	0.666448	3.16116	1.97807
ADORA2B	3.7738	4.04041	1.68521	1.58839	4.09371	3.80656
ADORA3	-1.04315	-2.16066	-3.2209	-3.50111	0.411551	-0.475259
ADPGK	6.69132	6.95975	7.03262	7.06203	6.70778	6.75155
ADPRH	3.9945	4.10612	-3.2209	-5.08607	4.0669	3.70754
ADPRHL1	1.29751	0.687367	1.44492	1.64444	1.80549	1.75498
ADPRHL2	3.79945	3.84897	3.62459	3.91674	3.88589	3.73796
ADPRM	2.65729	2.96862	1.96232	0.796572	2.68315	2.80416
ADRA1A	-0.511617	-0.589787	-0.47527	-2.78355	0.4345	0.0469591
ADRA2C	-3.15862	-2.64609	-4.80586	-5.08607	-1.2583	-1.34199
ADRB1	2.72402	2.28937	0.586217	0.582106	3.39601	2.59845
ADRB2	3.93798	3.86067	3.38533	3.24347	4.53259	4.04825
ADRM1	5.44743	5.55457	6.01666	6.66497	4.82337	5.36083
ADSL	6.88681	6.84454	7.75688	8.10824	6.40378	6.81615
ADSS	6.35905	6.45772	6.53895	6.5291	5.87749	6.43123
ADSSL1	1.61444	1.2495	-1.26556	-0.595534	2.957	1.66349
ADTRP	-1.22836	-1.23764	-1.97237	-1.35297	-0.0170969	-1.5009
AEBP1	-0.836695	-1.79809	-0.557933	-1.38563	-0.325415	0.185255
AEBP2	5.74837	5.42801	5.60214	5.78394	5.32842	5.50873
AEN	5.32922	5.33918	4.87889	5.15353	4.0669	5.18617
AES	5.70453	5.98836	6.00552	6.30356	5.79303	5.47367
AF011889.5	0.842319	1.42966	1.23566	1.22046	2.64995	1.52493
AF111168.1	1.4595	1.72259	1.34017	1.13084	1.12966	1.60341
AF131216.1	-1.49531	-2.07706	-1.96105	-1.80623	-1.43017	-2.52886
AFAP1	-1.64538	-1.58689	3.5527	3.67817	-0.62545	-0.872255
AFAP1L1	-2.4216	-1.50787	-2.27427	-5.08607	-1.54707	-2.17803
AFF1	7.8288	7.76738	7.14849	7.5653	8.3397	7.99253
AFF2	-3.15862	-1.26749	7.94338	7.12248	-0.469806	-2.25953
AFF3	5.9721	6.51055	-0.205078	-0.615449	6.40416	6.76382
AFF4	6.2044	6.02566	5.84443	5.62231	6.51891	6.14197
AFG3L1P	3.18529	3.06153	2.89093	2.59498	3.20577	3.29468
AFG3L2	6.8666	6.93913	7.36505	7.93318	6.33959	6.79115
AFMID	4.83492	5.01394	5.14911	5.17973	4.69298	4.89469
AFTPH	6.15653	6.30753	6.11279	6.12643	6.10906	6.29494
AGA	4.12986	4.30578	4.43493	4.20164	4.21596	4.33707
AGAP1	3.91819	3.56268	-1.10542	-2.76414	4.62434	4.19808
AGAP10P	-1.97075	-4.96802	-2.0465	-5.08607	-0.689317	-0.800588
AGAP13P	-2.38372	-3.14148	-1.63095	-5.08607	-2.12986	-2.48496
AGAP14P	-4.74359	-1.70031	-0.0575384	-5.08607	-2.02305	-5.42945
AGAP2	4.65943	4.6668	3.68999	4.01452	4.52306	4.66989
AGAP3	4.30898	4.50974	5.3852	5.32226	4.24516	4.23766
AGAP4	1.20849	0.830382	3.02549	1.3334	2.21583	1.27285
AGAP5	1.12639	1.44323	2.54477	1.1916	2.07323	1.95856
AGAP6	1.87242	2.17074	3.08697	2.08319	2.42089	2.51134
AGAP7P	-0.451344	0.91243	1.84276	-0.847438	0.89003	-0.58522
AGAP9	0.832743	1.15722	2.07535	1.09443	2.43085	1.65569
AGBL1	-0.0927292	-0.698736	-0.115398	-0.817061	-0.447001	-0.0125342
AGBL2	-1.19015	-0.629258	0.0380161	-0.25112	-1.14223	-0.833246
AGBL3	0.317236	0.667725	1.08929	0.597245	0.683772	0.479045
AGBL4	0.0728707	-1.00017	-1.21891	-0.2109	-0.154281	0.265075
AGBL5	4.68734	4.37756	4.69971	4.4385	4.37921	4.26113
AGER	1.63145	1.18173	0.551695	-0.131873	2.15263	1.17046
AGFG1	6.30422	6.2674	6.42236	6.63716	5.9034	5.98998
AGFG2	2.16494	1.76231	2.7277	2.73722	1.9788	2.19053
AGGF1	6.12292	5.95457	4.93392	5.01328	5.68634	5.85755
AGGF1P1	-2.50709	-1.33406	-4.80586	-5.08607	-0.0637779	-1.01124
AGGF1P2	-0.473991	-0.831705	-4.80586	-5.08607	-0.880007	-0.0826541
AGGF1P8	-1.93623	-2.16066	-3.2209	-2.27872	-4.71773	-3.84449
AGK	4.66368	4.63375	5.27229	5.55508	4.78012	5.03509
AGL	4.57617	4.52259	4.8021	5.044	4.11019	4.33221
AGMAT	2.38898	1.61444	0.30819	0.359398	2.48274	2.88148
AGMO	-0.595825	-1.09408	-2.31841	-2.49109	-0.817646	-1.03607
AGO1	6.62292	6.87261	6.72056	7.0846	6.69765	6.45076
AGO2	8.21297	8.0642	7.8323	8.22724	8.28947	8.29942
AGO3	5.88352	5.48467	5.9405	5.58929	6.04109	5.65564
AGO4	6.3414	6.37734	5.76792	4.86993	6.5458	6.43927
AGPAT1	5.68415	5.62274	5.23499	5.0808	5.44599	5.50592
AGPAT2	5.01963	4.67404	4.31568	4.76724	4.99823	4.8385
AGPAT3	6.73321	6.8279	6.51711	6.87068	6.56714	6.6293
AGPAT4	1.40616	1.33576	1.49792	0.641848	2.631	2.2216
AGPAT5	7.77334	7.81478	7.53982	7.78256	7.36209	7.62701
AGPS	7.24119	7.13757	7.37622	7.80515	6.63369	6.97967
AGRN	4.37004	3.68045	5.4095	5.56525	5.66322	4.53071
AGRP	-0.836695	-0.575698	-4.80586	-5.08607	-0.810842	-0.785599
AGT	-0.656123	-0.32416	-4.80586	-5.08607	0.326662	0.547825
AGTPBP1	6.49183	6.99524	6.99544	6.78314	6.90569	6.76991
AGTRAP	4.54874	5.17282	3.02069	3.7245	4.73142	4.59983
AGXT	0.450162	0.604043	0.580454	-0.512211	0.78198	-0.367022
AHCTF1	7.57411	7.64538	7.79553	7.89805	7.03757	7.46892
AHCY	7.88782	7.89984	8.45256	8.36243	7.52157	7.8558
AHCYL1	6.77458	6.62957	7.14141	7.11268	6.64037	6.84347
AHCYL2	4.33016	3.92815	4.29725	3.66596	4.38126	4.11727
AHDC1	4.24226	3.53581	4.16281	4.35064	4.27379	3.78729
AHI1	4.76424	4.87027	5.37982	4.99523	5.0009	4.68034
AHNAK	9.79138	9.87811	7.13995	7.55801	11.101	10.327
AHNAK2	0.792013	0.99928	-2.48393	-2.76414	2.33627	1.45006
AHR	6.43523	6.44969	4.64966	4.4664	6.51846	6.37288
AHRR	5.53251	5.7023	5.73687	5.4027	5.96934	5.45226
AHSA1	6.49567	6.86469	5.41996	6.3994	6.24269	6.85676
AHSA2	3.54745	3.20268	4.18688	2.85899	4.20921	3.79747
AICDA	0.166216	0.031452	0.209102	0.129453	0.483015	0.234698
AIDA	6.22098	5.96309	6.76558	6.922	5.98171	5.75063
AIF1	6.8679	7.28613	5.50816	5.93838	7.10045	6.76068
AIF1L	-1.57366	-2.64609	-4.80586	-5.08607	-1.91038	-2.25953
AIFM1	6.21608	6.12176	5.85529	6.50678	5.73912	6.19034
AIFM2	2.30031	1.9766	0.471032	0.452368	0.310316	0.903124
AIFM3	-0.220024	-0.720088	-3.2209	-3.50111	0.56767	-1.97002
AIG1	3.98689	5.1145	5.53641	4.99094	6.17634	5.4027
AIM1	7.89685	7.78071	6.63661	7.46481	7.50673	7.65274
AIM1L	-1.57366	-2.64609	-4.80586	-5.08607	-1.54781	-2.6221
AIM2	-0.126854	-0.565887	-0.873147	-0.393911	0.60705	0.42807
AIMP1	5.86749	5.83868	6.80012	6.42548	5.59746	5.76682
AIMP2	4.87025	4.87141	5.13673	5.26311	3.64012	4.74729
AIP	5.19746	4.88217	4.82895	4.39976	5.00166	5.12609
AIPL1	-1.6944	-0.4658	-0.419911	-1.17174	-1.04487	-1.47272
AIRE	-2.40613	-0.825405	-1.40214	-2.33912	-1.02505	-1.66772
AJUBA	1.60675	0.144235	5.8541	5.07102	2.35088	2.0796
AK1	1.37569	2.29792	-0.7871	-0.0493824	1.98029	1.74724
AK2	9.21257	9.03831	9.16486	9.31645	8.54713	8.95257
AK2P2	-4.74359	-4.96802	-2.42373	-2.1972	-2.35774	-2.56646
AK3	5.312	5.49185	5.31801	5.22764	5.43902	5.49764
AK3P3	-1.57366	-3.38305	-1.34643	-1.91615	-1.2583	-1.97002
AK3P5	-2.42166	-3.38305	-3.2209	-2.27872	-1.2583	-1.96115
AK4	4.69219	4.84551	5.30239	5.09887	5.66462	4.4374
AK4P1	0.404153	-0.373348	0.660428	-0.920345	1.72939	0.278528
AK5	-1.93623	-1.06113	-0.413543	-0.0416762	-0.731156	-0.454705
AK6	4.67484	4.51849	3.92928	4.286	4.21899	4.58543
AK7	0.332678	0.163959	-0.152066	0.270946	1.08371	1.01295
AK9	2.8153	2.74377	3.11559	2.48548	3.71431	2.95561
AKAP1	5.98348	6.24083	6.51888	6.74879	5.56651	6.01918
AKAP10	5.30617	5.33392	4.75073	4.4023	5.82851	5.51384
AKAP11	7.22977	7.24057	7.24167	7.23002	7.12116	7.18785
AKAP12	-0.456968	-1.00118	-0.517745	-0.661229	-0.408215	-0.591855
AKAP13	6.5818	6.82175	5.16021	5.47779	7.16551	6.8179
AKAP17A	4.70968	4.1994	4.54508	4.6161	5.0587	4.71648
AKAP17BP	-3.15862	-2.16066	-1.99851	-1.62664	-4.71773	-3.84449
AKAP2	7.4279	7.40621	7.11854	7.47975	7.37799	7.57143
AKAP3	-2.42166	-4.96802	-0.718397	-1.91614	-1.54781	-2.6221
AKAP5	1.18677	0.908987	0.564102	0.733731	1.43428	1.49378
AKAP6	-0.211451	0.290734	1.44978	0.877981	0.204412	0.878465
AKAP7	0.107985	-1.77079	0.0200272	0.203491	-1.5982	-0.195161
AKAP8	5.52003	5.61976	4.99555	5.51862	5.21941	5.56072
AKAP8L	5.16481	5.17281	5.51945	5.35376	5.47579	5.33459
AKAP9	5.8806	5.7971	6.85675	6.03884	6.83384	6.55201
AKIP1	4.33709	4.44878	4.41735	3.99504	4.31355	4.48664
AKIRIN1	6.03845	5.92093	7.16656	7.40614	5.5165	5.65646
AKIRIN2	5.98688	5.92149	5.51042	5.71887	5.94849	5.94286
AKNA	6.34911	6.16906	6.32879	5.08611	6.39637	6.39197
AKNAD1	-0.911909	-2.53015	-1.89156	-1.0327	-0.914445	-1.83408
AKR1A1	5.69945	5.62404	5.15819	4.96815	5.83933	5.48789
AKR1B1	5.17202	4.33453	-0.313922	-0.698606	4.46008	4.62334
AKR1B10	-2.14051	-3.81093	-0.0782293	-2.66594	-0.404355	-1.20876
AKR1B15	2.2725	2.19574	2.63561	3.16717	2.93924	2.3369
AKR1C1	0.422824	0.300177	0.575848	0.0607315	1.63462	1.06257
AKR1C2	-0.751553	-0.117	-0.326393	-0.248373	2.1822	2.21921
AKR1C3	-3.06717	0.339488	-2.48393	-1.91615	1.77337	0.711111
AKR1C7P	-1.28415	-0.114014	-1.99851	-0.131872	-0.630269	-0.908687
AKR1D1	0.710498	0.49611	-0.0794757	1.20133	0.223844	-0.156917
AKR1E2	0.465867	1.6319	-4.80586	-5.08607	1.88218	1.46536
AKR7A2	6.11284	6.09812	4.30524	4.57384	5.89182	5.97768
AKR7A2P1	-1.28415	-1.77686	-1.63594	-0.131874	-2.33054	-1.51139
AKR7A3	3.17677	2.96188	-4.80586	-1.90892	2.47704	3.48755
AKR7L	1.14264	1.13037	-0.86011	-0.751669	0.777936	1.39445
AKT1	6.23487	5.9635	6.80328	7.20518	5.76795	5.89791
AKT1S1	4.68361	4.76681	3.869	4.23811	4.849	4.88837
AKT2	6.61707	6.82843	5.89525	6.448	6.47159	6.66775
AKT3	5.1094	3.04558	3.91694	3.16099	3.4192	3.37041
AKTIP	2.23203	2.15578	3.24532	3.14244	2.38195	1.91215
AL022067.1	3.22238	2.88356	3.16819	3.9591	2.33971	2.88146
AL023806.1	2.17019	1.66488	1.91623	1.23322	2.28855	2.25585
AL023875.1	1.37113	1.14996	0.198129	-0.138797	1.20102	1.48434
AL034550.1	1.51331	1.83047	-0.666541	-5.08607	0.775178	0.697927
AL049794.1	0.332973	0.190143	-0.725075	0.121752	0.534282	0.473651
AL109923.1	4.4922	4.57244	3.93633	4.24611	4.17898	4.22076
AL132640.1	-1.51877	-1.37339	-2.11761	-0.577375	-1.17082	-0.695808
AL135745.1	-4.74359	0.569193	0.058326	-0.237032	-4.71773	-0.0153194
AL136097.1	1.77945	2.23366	1.72633	1.81484	2.99609	2.6329
AL353662.1	-2.22092	0.157586	-0.884068	0.145377	-0.904187	-0.0163552
AL353898.1	1.2717	0.916035	1.00012	0.711804	2.00284	1.55782
AL354822.1	0.724809	1.38362	1.53218	2.32646	1.52349	1.178
AL354828.1	-1.58584	-0.687964	-1.24013	-0.273808	-1.61831	0.038633
AL354828.2	0.563901	-0.488915	-0.775049	-0.187456	0.549886	0.476777
AL356053.1	-3.15862	-1.01197	-1.56041	-2.27872	-0.810842	-3.84449
AL356289.1	-3.15145	-2.13858	-3.20709	-1.32809	-4.71773	-2.55921
AL358113.1	-1.90323	-4.96802	0.644071	0.937646	-3.48123	0.467829
AL358852.1	-1.56572	-1.02972	-1.62572	-5.08607	-1.45405	-0.995361
AL360294.1	-0.0870435	-0.987206	-0.185766	-0.61474	-0.727563	-0.240745
AL365181.1	-0.344825	0.121745	-0.223099	1.21644	-2.02875	-0.344166
AL365202.1	1.47022	0.65976	0.645147	1.26922	1.43963	1.40619
AL513412.1	2.68254	2.38145	3.68079	2.78894	3.61132	2.79613
AL513523.1	-1.57313	-1.11663	-4.80586	0.564861	-4.71773	-5.42945
AL513523.2	-1.57313	-1.11663	-4.80586	0.564861	-4.71773	-5.42945
AL589743.1	0.300809	1.77345	5.23169	5.23924	2.12776	1.95425
AL590235.1	-0.175772	0.391055	0.199351	-0.638928	0.336092	0.654839
AL590762.10	-4.74359	-2.64609	-2.03238	-3.81392	-2.3958	-3.30129
AL590762.11	-2.39656	-3.36265	-2.47542	-3.49302	-1.00869	-5.42945
AL591806.1	0.834973	1.77902	1.20855	1.40659	2.29241	1.6897
AL592183.1	0.997747	1.45531	0.271409	-0.285937	1.25613	1.39852
AL645728.1	1.39524	1.21132	1.29286	1.04261	0.91891	1.2899
AL672296.1	-3.15417	-2.16066	-1.10542	-0.998608	-1.2512	-1.96781
AL691477.1	1.52612	1.47205	1.64208	1.50727	1.89167	1.53274
AL928654.7	-0.464661	-1.53958	-2.37815	-5.08607	-0.887213	-1.89735
ALAD	5.19158	5.52706	3.88444	3.84171	5.29848	5.25112
ALAS1	7.01255	7.47881	6.43314	6.97294	7.86323	7.1744
ALCAM	5.8702	6.03971	6.85814	7.14124	5.71794	5.93413
ALDH16A1	5.61706	6.07655	3.33652	3.70826	5.31788	5.91734
ALDH18A1	6.54123	6.74494	7.53816	8.1694	6.15032	6.59188
ALDH1A2	-2.42166	-4.96802	-1.31475	-2.75457	-1.91038	-5.42945
ALDH1A3	0.385697	0.241437	1.764	2.20855	0.708533	0.945584
ALDH1B1	5.77144	5.40191	5.97127	6.93506	4.57116	5.26709
ALDH1L1	0.190865	-0.36155	0.43479	0.497298	0.271825	-0.378579
ALDH1L2	5.82111	5.21184	-0.28837	-0.442503	6.47528	6.89877
ALDH2	4.51676	3.48759	3.13395	2.84618	3.64186	3.24274
ALDH3A2	5.37445	4.77141	5.42652	5.82723	4.76834	5.05004
ALDH3B1	4.50042	5.10437	4.3845	4.29612	5.4595	5.00075
ALDH4A1	3.67004	4.33348	3.50248	3.52495	3.40639	3.92777
ALDH5A1	5.15118	5.04148	5.58167	5.29498	4.77909	5.51708
ALDH6A1	5.2888	5.29902	5.66098	4.67405	5.78378	5.52341
ALDH7A1	2.20691	2.60216	2.44585	2.15154	2.9224	2.67503
ALDH8A1	-2.4118	-0.486203	-1.54046	-2.2558	-0.132576	-1.02208
ALDH9A1	6.35115	6.22489	5.35275	5.6048	5.82426	6.30822
ALDOA	10.1654	10.0852	9.47012	10.4432	10.4173	10.0365
ALDOC	5.78291	3.65037	1.98866	2.70216	7.06675	5.39497
ALG1	5.03006	5.26782	4.86312	5.49139	4.53251	5.13664
ALG10	4.72597	4.5154	4.40612	4.44413	3.76804	4.21183
ALG10B	5.2995	4.94526	5.78218	5.51831	4.64777	4.91556
ALG11	4.86172	4.72092	5.7621	5.6528	4.52956	4.79959
ALG12	3.67004	3.53581	4.24094	4.32508	3.40639	3.41917
ALG13	4.44806	4.45194	4.10403	4.02216	4.39861	4.28312
ALG14	3.11095	3.30918	3.23419	4.0461	2.84965	3.31775
ALG1L13P	2.67349	2.91818	3.39377	3.07796	3.24502	3.63231
ALG1L2	-0.614708	-0.59548	-0.659014	-0.882503	0.28849	-0.0160484
ALG1L6P	-0.948573	-0.637472	0.0939149	-1.21544	-3.06915	-0.996789
ALG2	4.85447	4.7785	4.6141	5.30517	4.45969	4.68559
ALG3	5.40489	5.58945	5.46677	6.20106	4.76407	5.41995
ALG5	6.30451	6.33289	6.64262	6.87919	5.96932	6.19174
ALG6	4.4087	4.4435	4.12783	4.28679	3.59968	3.88569
ALG8	6.1199	6.13087	5.56468	5.82326	5.61968	6.00461
ALG9	5.31275	4.92392	5.51342	5.74978	5.15643	5.11899
ALKBH1	3.49958	3.96568	2.9015	3.37745	4.09925	3.74298
ALKBH2	3.4121	3.29458	3.95611	3.66659	3.09571	3.25555
ALKBH3	4.50671	4.73069	5.20677	5.52956	4.19815	4.4811
ALKBH4	3.65502	3.60478	3.68849	4.02115	3.49635	3.40607
ALKBH5	6.77654	6.52634	5.73039	6.48805	6.63487	6.47028
ALKBH6	2.8279	2.97665	2.45358	2.04467	3.62641	3.06897
ALKBH7	4.12369	4.35617	2.39381	2.88329	4.47456	4.20854
ALKBH8	4.27601	3.96568	4.77722	4.93491	3.75394	4.26925
ALMS1	5.73131	5.31028	6.2814	6.39869	5.45365	5.4784
ALMS1P1	-3.15862	-4.96802	-1.07048	-1.60099	-4.71773	-3.10753
ALOX12	3.98773	5.63839	0.238534	0.528638	4.46962	3.60672
ALOX12P2	-1.62518	-0.494294	-1.4011	-0.177286	0.688054	-0.116325
ALOX15	-4.74359	-1.6993	-2.43495	-2.27077	-1.2491	-1.95914
ALOX5	0.541817	1.44137	-4.80586	-5.08607	3.07017	1.60397
ALOX5AP	6.46891	6.99957	6.70342	7.7604	7.55344	6.65635
ALPK1	4.79226	4.80531	4.41926	3.9987	5.36727	4.95031
ALPK3	-1.57366	-4.96802	-4.80586	-3.50111	-1.91038	-1.97002
ALPP	-3.04704	-4.96802	-1.88742	-5.08607	-1.8589	-2.16979
ALS2	5.02313	6.08907	6.3968	6.0925	6.32152	5.73016
ALS2CL	-0.176196	-1.04737	-1.28698	-1.31945	0.822039	0.333164
ALS2CR12	-0.954623	-0.67048	-0.136604	-2.39996	0.279854	-0.390924
ALX3	0.0113019	0.389536	0.551692	0.89121	-0.073876	-0.144053
ALX4	-3.15862	-4.96802	-1.34643	-1.38563	-2.3958	-2.25953
ALYREF	6.78731	6.73977	7.0901	7.98355	5.82627	6.46271
AMACR	2.82442	2.9085	2.2197	2.1151	2.51544	2.67223
AMBRA1	5.23579	5.28347	5.30398	5.64613	5.18767	5.20308
AMD1	7.86579	8.11282	8.10395	8.50167	7.03545	7.57985
AMD1P3	-0.200238	-1.78381	-0.0348514	-0.430283	-1.53322	-0.759442
AMD1P4	0.342587	0.0516149	-0.782511	0.198747	0.513393	0.124833
AMDHD1	1.54268	1.06111	1.02429	-0.11857	1.55345	1.67503
AMDHD2	1.33065	1.91258	2.34648	2.1331	1.84978	1.85298
AMER1	4.1165	3.91307	4.63226	4.98253	3.64692	3.97986
AMER2	-0.461174	-0.506631	-0.369525	-0.639695	-0.753925	-0.859004
AMER3	-0.540373	-2.58943	-1.28242	-0.625865	-0.406386	-1.46189
AMFR	5.6156	5.68649	6.27226	6.27561	5.44629	5.56958
AMH	-1.04315	-3.38305	0.403593	-0.693753	-3.13277	-1.52256
AMIGO1	-1.28415	-2.16066	1.98856	1.14275	-2.3958	-0.674567
AMIGO2	-4.74359	-2.64609	-4.80586	-2.27872	-2.3958	-5.42945
AMMECR1	5.43009	5.49449	3.58216	4.72289	4.83109	5.33293
AMMECR1L	5.08455	4.83773	5.92461	6.00073	4.6464	5.0412
AMN	0.652714	0.878492	-3.2209	-5.08607	0.920265	0.703693
AMN1	2.81027	2.41648	1.03829	2.05123	3.23744	2.79161
AMOTL1	0.424147	-0.898904	5.59399	5.67911	-0.466989	-1.6957
AMPD2	4.21931	4.59232	4.64741	4.6638	4.22771	4.14608
AMPD3	3.8651	4.16255	4.75066	5.70954	5.11301	3.8385
AMPH	-0.808854	-0.32416	-0.688109	-1.85785	-0.457077	-0.783059
AMT	1.66006	1.77924	1.56092	0.653131	2.88508	2.07941
AMY1A	0.681438	-2.23704	-3.47783	-2.85361	0.503932	-0.0785568
AMY1B	-1.35518	-2.23704	-3.47783	-2.85361	-2.20821	-2.51731
AMY1C	0.281	3.02015	-4.80586	-5.08607	1.58257	1.16966
AMY2B	1.43861	2.27711	1.71292	0.0424994	2.99685	2.1179
AMZ1	0.457672	-0.225201	-0.0979489	-0.180142	1.29201	0.046327
AMZ2	4.93538	4.78924	5.11027	4.83928	5.11981	4.84809
AMZ2P1	1.5868	1.53708	1.64155	1.29718	1.96475	1.40489
ANAPC1	7.69406	7.5308	8.24202	8.59855	7.06806	7.51104
ANAPC10	3.46163	3.36683	4.08635	4.29155	3.13478	3.3828
ANAPC11	4.73016	4.82478	3.742	4.43326	4.22778	4.53025
ANAPC13	4.98236	5.09918	5.12961	5.6781	4.46444	4.86123
ANAPC15	4.33344	4.44882	3.94243	4.45743	3.92535	4.1107
ANAPC16	6.02495	6.03924	6.33393	6.0946	6.05916	5.9689
ANAPC1P1	-1.79823	-2.83699	-0.292622	-0.97677	-1.93067	-1.2474
ANAPC2	3.69521	3.91768	3.60777	3.67215	3.70433	3.98206
ANAPC4	4.89847	5.09074	5.16081	5.07482	4.69129	4.93689
ANAPC5	7.54967	7.82741	7.65694	8.18087	7.39997	7.5635
ANAPC7	6.10835	6.15532	6.49826	6.71092	5.37219	6.00204
ANG	-1.08491	-1.15847	-4.80586	-0.998608	-0.419558	-0.836349
ANGEL1	4.06749	4.72823	3.68971	3.88895	4.8308	4.50106
ANGEL2	5.22218	5.0999	5.69808	5.27169	5.05989	5.19316
ANGPT1	2.4642	-0.92583	-1.34139	-3.20713	1.95392	1.39591
ANGPT2	1.5061	1.74958	1.36392	1.83477	1.93918	2.14645
ANGPT4	-1.86797	-0.954539	-1.28219	-1.8373	-0.0825815	-0.472971
ANGPTL1	-3.15862	-4.96802	-0.282298	0.340196	-2.3958	-3.84449
ANGPTL4	0.210611	-0.948906	-1.32358	-1.84298	0.844325	0.257749
ANGPTL6	-0.268693	0.0835389	0.511791	-0.151416	0.851625	0.30346
ANGPTL7	-1.04315	-1.50858	-3.2209	-1.62664	-1.54781	-1.34199
ANK1	-1.85665	-2.52965	-1.95902	-1.61161	-0.727767	-1.45764
ANK2	-0.220023	-3.38305	3.34896	3.13793	-1.01729	-0.571474
ANK3	1.10314	1.63944	1.09294	0.67871	1.38618	0.686375
ANKAR	1.3225	1.47493	1.26023	-0.0416768	1.94962	1.46536
ANKDD1A	1.41231	1.14376	0.722787	0.303901	1.88273	1.23827
ANKDD1B	-4.74359	-2.16066	-3.2209	-5.08607	-0.810842	-1.72902
ANKEF1	3.00671	2.72506	2.59848	2.61358	3.18624	2.78194
ANKFY1	6.07505	5.96685	5.70371	5.87853	5.84186	6.11139
ANKH	4.25871	3.23682	2.63123	2.3332	4.38665	4.22469
ANKHD1	6.97193	6.99635	7.88629	7.422	7.3535	7.03198
ANKHD1-EIF4EBP3	6.37023	6.20303	5.32685	6.08326	6.62143	6.40624
ANKIB1	5.38305	5.62538	5.28697	5.27363	5.58957	5.4655
ANKK1	-3.11875	-1.46477	-2.4297	-2.61175	-2.95603	-2.1779
ANKLE1	5.39558	5.51874	4.59354	4.76492	5.01965	5.43044
ANKLE2	6.7086	6.5083	6.98245	6.86553	6.69392	6.67267
ANKMY1	3.25779	3.64721	3.99356	3.58964	3.81606	3.89674
ANKMY2	4.38312	4.06265	5.26694	5.15829	4.33483	4.02793
ANKRA2	3.09562	2.73614	2.75343	1.92516	3.52544	2.87889
ANKRD10	6.18757	5.18343	5.7744	5.50597	5.49335	5.43498
ANKRD11	6.55161	6.45982	6.55224	6.14935	6.83734	6.90677
ANKRD12	6.07847	6.0318	6.75189	6.20306	6.64972	6.28676
ANKRD13A	6.77362	6.80656	6.8156	6.87624	6.68636	6.70049
ANKRD13B	2.26764	2.57888	3.8701	3.31054	2.50144	2.73545
ANKRD13C	4.77802	4.98473	4.38149	4.59517	4.44466	4.7241
ANKRD13D	4.15627	4.13613	5.32817	4.72238	4.63691	4.40025
ANKRD16	2.00755	2.07355	1.82873	2.22535	1.95611	2.09905
ANKRD17	8.05387	8.06144	8.07708	8.41216	8.00912	8.0703
ANKRD18A	-0.868354	-1.54779	4.89491	4.90466	-0.764396	0.674271
ANKRD18B	4.08161	3.91425	-0.155407	0.748262	4.08658	4.69813
ANKRD18DP	1.73215	1.33576	0.0521209	0.936298	2.10245	2.19395
ANKRD18EP	1.88577	2.34487	1.02703	1.75942	1.65731	1.82793
ANKRD19P	0.454144	-0.439266	0.485581	-1.04833	-0.120245	0.00428367
ANKRD20A1	-3.85784	-4.96802	0.153521	-2.73502	-2.91702	-2.08027
ANKRD20A11P	-1.84684	-2.60569	-3.2209	-2.61934	-1.20793	-2.27945
ANKRD20A19P	0.922915	0.800751	0.306148	0.33586	0.841619	0.138626
ANKRD20A3	-1.40485	0.155207	-1.87989	-0.602706	-0.218408	-1.51499
ANKRD20A4	-3.85784	-0.551679	-0.283905	-0.573362	-0.964021	-1.36553
ANKRD20A5P	0.366212	-1.22029	0.253579	-0.446056	-0.000184077	-0.457584
ANKRD20A7P	-0.967023	-0.797474	-4.80586	-5.08607	0.246934	-1.13627
ANKRD22	2.23854	2.56915	5.23393	5.36075	0.878547	0.917552
ANKRD23	-1.23839	-0.16856	-0.021028	-1.79879	-0.674111	-2.48542
ANKRD24	-3.15862	-2.16066	-1.10542	-2.76414	-0.325415	-0.785599
ANKRD26	4.478	4.08998	3.2869	3.41775	4.36708	4.5979
ANKRD26P3	-1.04315	-1.79809	-3.2209	-5.08607	-1.01729	-0.785599
ANKRD27	7.22688	6.91195	7.73645	7.85251	7.2593	7.32286
ANKRD28	6.86835	6.55844	6.461	6.58052	7.26908	7.11352
ANKRD29	-2.33034	-0.72651	-0.625475	-1.05258	-1.18643	-3.03165
ANKRD30B	2.17748	1.6854	1.47523	1.90612	2.57429	2.14154
ANKRD30BL	9.06849	8.9002	9.09662	8.92539	9.50481	9.09333
ANKRD30BP2	-0.374379	-2.63863	-1.22161	-0.668395	-0.824104	-1.86548
ANKRD31	-3.15862	-3.38305	-1.34643	-1.62664	-3.13277	-3.10753
ANKRD33B	5.89395	6.49295	7.43105	8.22412	6.68687	6.40146
ANKRD34A	0.385697	-0.575698	-0.0509726	-0.131874	0.836858	-0.144051
ANKRD36	4.43817	3.98327	4.56631	4.48727	4.80511	4.37142
ANKRD36B	3.55037	3.00697	3.44768	3.20091	3.79238	3.66768
ANKRD36BP2	1.42809	0.665915	0.887613	1.22531	2.45005	1.84436
ANKRD36C	4.32682	4.15112	4.66222	4.47976	5.17511	4.60405
ANKRD37	1.84022	0.734303	0.553849	1.0031	2.26446	1.43578
ANKRD39	2.43279	2.30671	2.47106	2.98129	2.25724	2.39395
ANKRD40	5.62	5.50374	6.27045	6.43528	4.95228	5.36166
ANKRD42	3.83997	3.75905	3.61918	3.36578	3.90096	3.59411
ANKRD44	3.77855	3.79172	3.33186	3.10444	4.45063	4.06067
ANKRD45	0.511413	0.417187	0.765258	0.559481	1.1468	0.914978
ANKRD46	4.4927	4.91151	4.93342	4.85899	4.38796	4.90082
ANKRD49	3.72978	3.84973	4.49606	4.14315	3.39833	3.54508
ANKRD50	5.08772	4.70617	5.24535	5.75235	4.8117	4.55211
ANKRD52	4.95859	5.24994	5.50816	6.07064	4.53257	4.82203
ANKRD53	-4.74359	-2.16066	-1.99851	-1.91615	-4.71773	-1.34199
ANKRD54	3.77565	3.774	3.64114	4.06906	3.54205	3.7408
ANKRD55	0.0191682	-1.26758	1.70194	2.88554	-0.462925	-0.674406
ANKRD6	0.731441	0.274535	0.48963	-0.515509	1.53033	1.2851
ANKRD61	-0.220024	-1.26758	0.238534	-0.838143	0.236464	0.185255
ANKRD62	-0.113134	-0.226711	-0.400548	-0.191291	-0.607855	0.173317
ANKRD63	-1.93623	-1.79809	-0.413543	-0.562508	-1.2583	-1.97002
ANKRD7	0.0172137	0.0763817	-1.10542	-2.01836	1.01419	0.125134
ANKRD9	3.03074	2.67041	1.86061	1.28634	2.73383	2.94507
ANKS1A	5.5079	5.35279	5.48301	5.50358	5.43835	5.3246
ANKS1B	0.00346766	0.33584	-2.31671	-0.202889	0.144393	0.962652
ANKS3	2.69996	2.80167	3.38101	2.83139	2.73638	2.93007
ANKS4B	0.863934	0.372582	0.792964	1.05982	1.05754	0.316826
ANKS6	3.18123	2.92073	1.34389	0.271484	3.35373	3.43782
ANKUB1	-2.42139	-1.25483	-0.263645	-1.20365	-0.0496063	-0.612788
ANKZF1	4.60531	4.40513	4.73743	3.78192	5.38409	4.73582
ANLN	6.71431	6.80718	6.31373	7.12734	6.32598	6.57722
ANO10	2.10409	2.24267	3.55149	3.3983	2.74419	1.80895
ANO5	4.00125	4.02917	-4.80586	-5.08607	3.97924	4.1686
ANO6	6.82891	6.52156	6.47321	6.35046	6.88046	6.63239
ANO7	0.0321013	0.93484	2.57784	1.71997	0.732498	0.262793
ANO7P1	-2.42166	-2.16066	-4.80586	-5.08607	-4.71773	-3.10753
ANO8	2.92177	2.85125	1.34776	-0.228058	3.74591	3.25911
ANO9	-0.220024	0.70441	-1.63594	-3.50111	2.22478	1.17046
ANOS1	0.871127	3.58273	-4.80586	-5.08607	3.13226	1.38469
ANOS2P	-2.42166	-1.78277	-4.80586	-5.08607	-1.35894	-2.97751
ANP32A	7.89098	7.94204	7.94038	8.50602	7.35067	7.83655
ANP32AP1	-3.11103	-3.32793	-1.58733	-2.72541	-3.07779	-2.20411
ANP32B	8.4721	8.30067	8.86664	8.67567	8.09675	8.49401
ANP32BP1	-4.74359	-4.96802	-2.3933	-2.68118	-4.71773	-3.02393
ANP32E	8.02481	8.20363	7.83235	8.35597	7.68555	8.03292
ANPEP	1.48523	4.7852	7.46122	7.2288	3.46715	2.3321
ANTXR1	-3.15862	-1.06113	4.34134	4.16423	-1.2583	-2.54794
ANTXR2	6.79546	6.43657	5.56339	5.39676	7.22191	6.66113
ANXA1	5.30226	6.17728	6.47561	7.18101	6.48379	5.92327
ANXA11	6.61266	6.6472	6.67254	6.9679	6.65074	6.66735
ANXA13	-0.3742	-0.499407	0.28955	-0.617683	-0.264109	-0.225259
ANXA2	6.34123	6.26889	-1.63594	-3.46114	5.9928	6.13244
ANXA2R	2.19893	2.44984	0.551692	1.45309	2.59515	2.48343
ANXA3	-0.542695	-0.385423	-0.0126832	-0.466681	1.12819	0.667427
ANXA4	5.14616	5.42048	4.66566	4.48962	5.52384	5.42072
ANXA5	7.12176	6.91654	7.22308	7.62925	6.81316	6.76622
ANXA6	5.5727	0.161271	-0.718397	-0.131879	2.50144	1.28479
ANXA7	6.38505	6.53317	5.87917	6.63548	5.99049	6.11144
ANXA8	0.114395	1.74623	0.148897	-0.46692	2.15273	1.1623
ANXA8L1	-2.42166	-4.96802	-2.48393	-3.30772	-4.71773	-2.51301
ANXA9	0.541817	1.2608	0.748729	-0.838143	1.51109	0.979936
AOAH	3.414	5.09914	0.917115	1.08594	4.77809	4.29784
AOC1	2.39598	4.8796	1.21651	2.21058	2.75032	1.32114
AOC2	-1.93623	-0.720088	-0.282298	-0.228089	-1.01729	-0.791787
AOC4P	-3.03293	-0.816638	-4.80586	-3.05102	-2.3958	-2.18539
AOX1	-0.495659	-0.213129	-3.2209	-5.08607	-0.630269	-1.03714
AOX2P	-1.48909	-2.63236	-2.31029	-2.63892	-0.775405	-1.3915
AOX3P	-3.15862	-1.79809	-4.80586	-5.08607	-2.3958	-2.6221
AP000275.65	0.402613	1.21594	2.50171	1.45001	1.11221	0.786259
AP000295.9	-1.20168	1.51914	-0.429392	-5.08607	1.10162	0.286609
AP000304.12	-0.259576	-0.833739	-1.53536	-1.03366	-0.575188	0.402559
AP000347.2	2.7438	3.15059	3.70369	3.57823	3.96535	3.44304
AP000347.4	-0.495658	-2.16066	0.0521224	-0.838143	-0.159474	-1.16258
AP000350.6	-0.484925	-2.63941	-0.533825	-1.89749	-0.630269	-0.663301
AP000580.1	-0.412424	0.103112	-0.0185008	-0.469113	0.354382	0.0639298
AP000662.9	-1.43631	-0.47071	-0.0847281	-0.0413615	-1.34526	0.00123842
AP000687.1	-0.184057	-4.96802	-1.26933	-0.984617	-0.165355	-2.01132
AP000705.8	-3.15862	-2.16066	-1.99851	-2.76414	-3.13277	-5.42945
AP000769.1	8.6715	8.28391	9.33776	9.65798	9.79309	9.18428
AP000866.1	-3.15862	-3.38305	-1.34643	-3.50111	-1.91038	-3.10753
AP000925.2	-2.42166	-2.64609	-4.80586	-2.27872	-3.13277	-3.84449
AP001052.1	-1.58522	-1.08863	-0.961414	-2.33485	-2.20825	-1.0647
AP002381.2	-1.74236	-4.96802	-2.47829	-5.08607	-1.90463	-5.42945
AP002962.1	-0.747374	-0.540423	-0.814096	-0.292278	0.142118	0.0294322
AP003068.18	-0.587312	0.416324	-0.74104	-0.154406	0.329475	0.866088
AP004289.1	-3.15862	-2.16066	-2.48393	-2.76414	-0.630269	-0.905893
AP004290.1	-1.56343	-0.716771	-3.2209	-1.62664	-0.323534	-1.33317
AP005901.1	-0.202368	-1.62784	-0.45216	-0.204406	0.58409	0.272133
AP006285.1	0.0601787	0.451354	0.239635	-0.752556	0.648415	0.633931
AP006285.2	0.0601787	0.451354	0.239635	-0.752556	0.648415	0.633931
AP1AR	4.16631	3.95383	4.93392	4.85498	3.37502	3.86746
AP1B1	6.79156	6.88479	6.53195	7.34839	6.32406	6.75543
AP1G1	7.53063	7.55681	6.77123	7.5623	7.03838	7.33975
AP1G2	4.07434	4.19689	6.53137	6.08065	4.69023	4.37678
AP1M1	6.39933	6.91538	6.14415	6.43396	6.40317	6.62367
AP1M2	-1.57366	-1.50709	-2.48393	-2.27872	-3.13277	-5.42945
AP1S1	4.74626	4.86012	4.38149	4.3672	4.53257	4.81253
AP1S2	5.36884	5.60334	4.37156	3.89802	5.58154	5.0191
AP1S3	4.44141	4.89682	1.11316	1.29416	3.88072	4.50019
AP2A1	6.68334	6.94498	6.54253	6.42553	6.83177	6.72246
AP2A2	5.56202	5.51126	5.4303	5.32781	5.42489	5.63617
AP2B1	7.90455	7.82781	7.81733	8.03627	7.53345	7.70288
AP2M1	7.66023	7.66974	7.62955	8.13748	7.3406	7.548
AP2S1	6.61121	6.85416	5.50362	6.13974	6.46776	6.52146
AP3B1	7.466	7.37437	6.04424	6.45466	7.24357	7.34605
AP3B2	0.929715	1.45841	1.2379	1.33401	2.0443	1.75704
AP3D1	7.03079	7.13756	7.48214	7.61934	7.06976	7.13064
AP3M1	6.97888	6.87525	7.08086	7.06546	6.63134	6.76609
AP3M2	4.87296	4.94936	4.82892	4.54511	4.61094	4.97672
AP3S1	6.26933	6.40201	5.55594	5.73512	6.00798	6.08945
AP3S2	4.3871	4.57199	5.97386	5.24911	4.51319	4.34959
AP4B1	4.28158	4.44254	4.88314	4.63324	4.08118	4.03607
AP4E1	5.99007	5.87498	5.88958	5.85251	5.3496	5.68084
AP4M1	3.14841	3.08854	3.01521	3.13347	3.05079	3.3251
AP4S1	3.80144	3.58734	3.62265	3.50408	3.93629	3.63773
AP5B1	4.93533	5.70599	5.30732	5.51111	5.50301	5.38328
AP5M1	6.071	6.43872	5.31438	5.86872	5.72174	6.11985
AP5S1	4.28845	4.71662	3.40763	4.0903	3.90064	4.49025
AP5Z1	4.00776	4.16695	4.07785	4.01244	4.32985	4.13185
APAF1	7.34678	7.36875	5.86621	5.92109	7.1888	7.1224
APBA1	-1.27401	-1.77378	-1.60456	-1.34719	-0.419385	-0.550212
APBA2	2.47259	2.36109	-0.402232	-0.433331	2.13972	2.49627
APBA3	3.38761	3.54947	3.08806	2.60527	3.8051	3.58096
APBB1	-3.15862	-4.96802	-0.162003	-2.76414	-4.71773	-3.10753
APBB1IP	6.67057	6.81212	2.7866	3.35272	6.98919	6.74703
APBB2	2.17011	3.33371	4.46331	4.78535	2.45705	2.92061
APBB3	0.92884	1.69581	2.20537	0.415533	2.46429	1.46912
APC	6.19212	5.92031	5.57909	5.66272	6.13668	6.00631
APC2	1.82627	2.16015	3.15719	2.63503	2.17709	2.20717
APCDD1	-1.48421	-3.27108	-1.5448	-2.65357	-1.37726	-0.896004
APCDD1L	-1.93623	-3.38305	-4.80586	-1.62664	-3.13277	-1.97002
APEH	6.8605	6.84055	7.07487	7.25906	6.22111	6.75077
APELA	-0.0696934	-0.700829	-1.51802	-0.838143	0.0958284	-0.287022
APEX1	7.85094	7.80698	8.70799	8.60988	7.44812	7.76637
APEX2	4.75751	4.91329	4.59223	4.8158	4.63628	4.78469
APH1A	6.48315	6.6524	6.57705	6.87024	6.10094	6.26297
APH1B	4.91641	4.27754	4.77722	4.14994	4.53257	4.11551
API5	7.80932	7.80161	7.80857	8.27711	7.09003	7.55905
APIP	4.29601	4.3987	5.44155	5.6287	4.0885	4.22409
APITD1	3.80963	3.47465	4.37959	4.8529	3.0996	3.21967
APITD1-CORT	-0.674588	0.0350556	0.819897	-0.284845	-0.865201	0.88017
APLF	1.23369	1.77345	2.15992	1.78429	1.91162	1.22876
APLN	-3.15862	-1.50858	-1.99851	-1.38563	0.326662	-1.52256
APLP1	-0.198717	0.353487	-0.069955	-0.0825311	0.78286	-1.17221
APLP2	9.34124	9.76932	8.17241	8.51358	10.3861	9.78099
APMAP	6.25853	6.86527	6.80286	7.00834	6.56593	6.6794
APOB	-1.93054	-2.64096	-2.48248	-2.65948	-0.998717	-3.07739
APOBEC2	-0.656123	-0.444454	-1.34643	-1.17918	-0.073876	-0.475259
APOBEC3A	-1.3228	-1.93912	-0.879861	-1.42278	-0.735184	-0.585692
APOBEC3B	4.17519	3.98843	3.14591	3.47071	4.22365	4.0256
APOBEC3C	6.4104	6.45522	4.57211	4.84407	6.3827	6.24717
APOBEC3D	0.211532	0.25401	0.785143	0.468485	0.665591	0.60852
APOBEC3F	0.92238	-0.90463	-0.691243	-1.27313	1.30269	-0.717795
APOBEC3G	3.25919	2.65916	0.658449	0.489787	3.35524	2.22624
APOBEC3H	0.114667	1.06147	-4.80586	-5.08607	0.712892	0.433278
APOBR	5.12342	5.32746	2.58042	2.75836	6.187	5.4974
APOC1	2.45393	2.30773	-2.16701	-2.15564	5.43466	4.42136
APOC1P1	-4.74359	-0.956726	-1.29386	-2.00677	-0.725036	-0.628585
APOC2	4.33148	3.82273	1.6466	2.29522	4.69247	4.28843
APOC4	-3.53939	-1.5571	-4.37843	-2.64875	-1.42857	-2.4548
APOC4-APOC2	6.08767	5.88015	1.16458	2.44749	6.69696	6.37518
APOD	-2.42166	-4.96802	-2.48393	-2.76414	-4.71773	-3.10753
APOE	-0.443062	-0.200737	-0.281796	-0.606544	2.50814	0.577066
APOF	-1.86866	-2.12954	-1.63492	-1.62613	-1.17075	-1.44821
APOH	-1.57205	-2.97492	-2.4833	-1.9363	-1.42053	-2.06804
APOL1	1.17599	2.01811	0.367147	0.437761	2.76302	1.68265
APOL2	3.08059	3.36741	3.05173	3.0698	3.45402	2.9723
APOL4	3.14063	3.79081	2.88506	2.81639	3.75087	4.08668
APOL6	6.88342	6.47913	5.97333	6.31342	7.06561	6.9609
APOLD1	3.38746	2.63074	3.38503	2.25776	4.30851	3.79553
APOM	0.757744	1.34785	0.407255	0.990282	0.846325	0.644286
APOO	3.1693	3.1559	3.23306	4.12094	2.74987	2.94081
APOOL	5.80052	5.81473	6.01927	6.17	5.65561	5.63112
APOPT1	4.33029	4.27563	5.1881	4.96264	4.24651	4.27251
APP	4.49473	1.98484	8.22717	8.1596	2.05483	1.62836
APPBP2	5.741	5.35047	5.66429	5.61706	5.4767	5.3587
APPL1	7.42412	7.46906	7.84404	7.67762	7.47202	7.40254
APPL2	3.65119	3.51432	2.97158	2.73317	3.65258	3.49178
APRT	5.97323	6.24691	3.57352	4.66044	5.64968	6.11309
APTX	4.89457	4.92591	5.43289	5.65118	4.68307	4.79092
AQP1	-2.42166	-4.96802	-4.80586	-5.08607	-1.91038	-2.25953
AQP11	1.03777	1.18173	1.30266	0.89121	-0.19417	0.547825
AQP3	3.96032	4.02916	0.323427	0.340194	3.80974	3.80656
AQP6	-2.35484	-2.05214	-1.50862	-1.80557	-1.34406	-0.337448
AQP7	-2.42166	-3.38305	-2.48393	-5.08607	-3.13277	-1.72902
AQR	7.07929	7.13651	7.10703	7.39926	6.50884	6.89431
AR	-0.218621	-0.880485	-4.80586	-5.08607	-0.534962	-0.474615
ARAF	5.53834	5.22551	5.12636	5.6187	5.18464	5.38993
ARAP1	6.59459	6.70838	5.4336	5.51517	7.17292	6.6363
ARAP2	3.34917	-0.880553	4.37655	4.26487	0.709327	0.761698
ARAP3	0.61397	1.00926	2.24942	-0.331182	2.48194	1.01349
ARC	0.0113019	-1.50858	1.79405	1.57214	1.34836	0.453189
ARCN1	7.56784	7.49621	7.56218	8.06368	7.29181	7.50704
AREG	-4.74359	-4.96802	0.479542	-0.838143	-1.01729	-2.6221
AREL1	5.51973	6.21122	5.05266	5.62902	5.48747	5.82671
ARF1	8.14306	8.16014	7.74801	8.50697	7.74656	8.01956
ARF3	8.1777	8.12016	7.3276	7.81244	7.60616	7.823
ARF4	6.55962	6.37684	6.25551	7.27121	5.84737	6.17278
ARF5	4.65278	5.03439	4.5268	4.56816	4.69734	4.63633
ARF6	7.90904	7.80903	6.36093	6.83763	7.48225	7.73214
ARFGAP1	4.59427	4.64853	4.58032	4.96523	4.80447	4.57508
ARFGAP2	6.25826	6.39644	6.50792	6.26924	6.06468	6.24007
ARFGAP3	5.03154	4.52403	5.02964	4.80278	5.14928	4.96517
ARFGEF1	8.37425	8.54818	7.16689	7.15982	8.70602	8.63296
ARFGEF2	7.06649	7.14594	7.15688	7.30333	7.08882	7.15416
ARFGEF3	-0.602295	-0.384292	1.67459	0.56389	-0.582389	-0.354059
ARFIP1	5.0375	4.82861	4.9101	5.09259	4.65183	4.88683
ARFIP2	4.7685	4.89231	4.81786	5.41898	4.49433	4.6672
ARFRP1	3.71994	3.99207	4.55106	4.07127	3.77983	3.93244
ARG1	-1.57366	-1.26758	-0.0509726	1.14275	-0.325415	-1.52256
ARG2	1.91972	0.886763	0.717685	0.455775	1.21708	1.0933
ARGFX	-2.35339	-2.16066	-4.80586	-2.27872	-1.25703	-2.6221
ARGFXP1	-1.22598	-1.05607	-2.33496	-2.46395	-2.38849	-0.782267
ARGFXP2	-0.396159	-0.567642	-0.162004	-0.562508	-0.0571458	-0.245492
ARGLU1	6.25571	5.60089	6.73572	5.91604	5.96263	5.73357
ARHGAP1	6.10648	6.39712	5.21593	5.53573	5.89627	6.2106
ARHGAP10	3.55562	2.83288	4.31568	4.67382	3.42693	3.19625
ARHGAP11A	8.13561	7.98803	6.92154	7.75553	7.44466	7.95929
ARHGAP11B	4.52917	4.48373	4.27239	3.83634	5.15801	4.85753
ARHGAP12	5.05893	4.94338	2.50703	1.75947	5.194	4.76412
ARHGAP15	6.39858	6.50873	6.95833	6.80652	6.61353	6.6407
ARHGAP17	6.58629	6.62622	6.04678	6.38812	6.29091	6.42134
ARHGAP18	6.05489	5.56823	2.96893	3.46468	6.20634	5.92974
ARHGAP19	6.59116	6.50014	6.40168	6.38611	6.05815	6.38115
ARHGAP19-SLIT1	2.45749	2.12927	-4.61007	-3.50111	2.87173	2.52425
ARHGAP21	5.07077	4.7001	-3.17378	-2.2394	5.13833	4.71756
ARHGAP22	0.447448	-0.209905	0.550248	1.0828	1.15229	0.90134
ARHGAP23	3.51851	1.80017	5.22324	5.22786	2.68315	3.1331
ARHGAP24	-0.495659	0.759907	-0.557933	-1.38563	-2.3958	-3.10753
ARHGAP25	4.39734	4.49103	4.27895	4.26056	5.18757	4.81491
ARHGAP26	6.04565	6.04576	4.73638	4.79688	6.65001	6.48395
ARHGAP27	4.40944	4.58479	4.27873	3.89156	4.82247	4.3975
ARHGAP28	1.36484	1.1162	1.23424	1.02804	1.88662	1.7643
ARHGAP29	0.175888	1.09119	0.465244	0.216697	0.972264	0.623622
ARHGAP30	6.69052	6.59279	5.56809	5.49041	7.22221	6.72188
ARHGAP31	3.48734	1.01578	-0.409235	0.406142	2.85091	0.569408
ARHGAP32	2.43632	2.25115	0.238534	-0.693753	2.97575	2.51891
ARHGAP33	1.48523	1.00926	1.88064	0.340195	2.2697	1.66858
ARHGAP35	7.1617	7.30341	7.04161	7.10539	7.40775	7.35856
ARHGAP39	-3.15862	-1.79809	-1.63594	-1.62664	-1.54781	-1.18153
ARHGAP4	5.99156	6.11347	5.77062	5.75549	6.15587	6.06888
ARHGAP42	0.385697	-0.359345	-4.80586	-2.27872	0.236464	0.760368
ARHGAP42P4	0.151135	0.446681	-0.18348	-2.94589	-0.154891	-1.04103
ARHGAP42P5	-2.08899	-4.96802	-0.805234	-1.0081	-0.567977	-1.15822
ARHGAP44	2.29996	2.04841	0.0085047	-0.034058	1.54017	1.50941
ARHGAP45	7.59099	7.95884	6.32035	6.22042	7.64329	7.81686
ARHGAP5	1.03832	-0.181239	6.47669	6.50732	0.281086	0.0499768
ARHGAP8	-0.886488	0.513878	-0.259672	0.365969	0.76096	0.673905
ARHGAP9	4.86619	4.99704	3.95943	3.41789	5.34465	4.94439
ARHGDIA	7.56276	7.71695	7.70614	8.12931	6.95955	7.39848
ARHGDIB	9.55612	10.0543	9.019	10.4523	9.62607	9.55883
ARHGDIG	0.262362	-0.23718	0.152695	0.0699621	-0.772452	0.210223
ARHGEF1	6.4529	6.70872	5.83618	5.71058	6.63948	6.71433
ARHGEF10	2.95312	3.48141	2.97001	2.47938	2.75261	3.83601
ARHGEF10L	0.3857	0.458246	-0.89897	-1.91615	2.48194	0.837331
ARHGEF11	4.3144	1.29877	4.23031	4.57393	2.91889	2.90594
ARHGEF12	4.09854	3.96998	3.96602	4.12475	4.51261	4.07951
ARHGEF15	-1.46552	-2.52944	-1.89034	-0.958908	-2.57972	-1.06605
ARHGEF17	1.03777	-0.213128	2.94233	1.83279	1.82143	1.82793
ARHGEF18	5.93059	6.30464	4.4902	5.30673	6.27535	6.18503
ARHGEF19	1.23369	1.14051	-0.282298	-0.331183	1.34836	0.837333
ARHGEF2	7.95664	7.74687	7.34928	7.32305	8.03025	8.02908
ARHGEF26	0.439377	0.0731622	-0.0254177	-0.0944116	1.19248	0.336812
ARHGEF28	-2.33239	-2.64609	-0.718398	0.695291	-4.71773	-2.6221
ARHGEF3	5.50553	5.37072	-1.10542	-1.38563	6.17025	5.32793
ARHGEF33	-3.15862	-1.26758	-1.99851	-2.63684	-1.91038	-1.52256
ARHGEF37	-3.15862	-3.38305	-2.48393	-2.27872	-1.91038	-1.72902
ARHGEF38	-1.49753	-0.264426	0.264222	-1.24698	-0.544429	-0.655519
ARHGEF39	4.18013	4.09714	4.12486	4.35025	3.61063	3.96705
ARHGEF4	0.714573	0.939264	0.503585	0.168478	0.372766	0.377751
ARHGEF40	4.391	3.71501	3.83227	3.39633	4.50056	3.78844
ARHGEF6	7.96234	7.92294	8.04102	7.94198	8.02753	8.11392
ARHGEF7	7.2276	6.2457	6.91993	6.91287	6.32871	6.29549
ARHGEF9	3.8638	3.7858	3.87009	3.70994	4.37854	4.1404
ARID1A	7.6777	7.48268	7.3627	7.74827	7.61687	7.63525
ARID1B	7.09635	6.9207	6.82889	6.93232	7.00757	7.23915
ARID2	6.89308	6.91354	6.60532	6.76376	6.68475	6.93113
ARID3A	6.91951	6.41466	6.99998	6.86932	7.16471	6.9597
ARID3B	2.89548	2.85804	3.35195	3.02053	4.04499	3.19934
ARID4A	5.09719	5.55848	4.8648	4.26045	6.21817	5.85999
ARID4B	5.36254	5.45359	5.82928	5.48456	6.13853	5.78239
ARID5A	3.88213	3.91157	3.88414	4.09135	4.33483	3.96501
ARID5B	4.43384	4.15869	0.0521209	-0.562508	4.82336	4.30356
ARIH1	6.83197	6.7936	7.20255	7.20647	6.80651	6.86934
ARIH2	5.85898	6.01033	6.84995	6.8139	5.55144	5.90184
ARIH2OS	-0.145268	0.38188	-0.600294	0.631984	0.507944	0.357695
ARL1	5.67221	5.58266	5.52215	6.18625	5.30368	5.61041
ARL10	2.06586	1.55497	1.70628	1.77748	2.76575	2.24467
ARL11	5.7917	6.21966	4.92193	4.39517	6.00604	6.16251
ARL13A	-1.57366	-3.38305	-4.80586	-2.27872	-1.91038	-2.25953
ARL13B	3.46134	3.25631	4.36719	4.21019	2.8759	3.1041
ARL14EP	4.84702	4.94923	5.29733	5.04135	4.77638	4.74987
ARL15	3.1206	3.20691	2.70984	2.90828	2.74987	2.88796
ARL16	3.77877	3.86326	4.9597	4.75929	3.61377	3.44349
ARL17A	4.58002	4.33498	3.29374	3.06545	4.86199	4.59176
ARL17B	3.04434	3.04957	3.79449	3.38006	3.5413	3.04662
ARL2	4.91679	4.63132	4.73539	4.85537	4.58548	4.75574
ARL2BP	2.66102	2.29033	3.31613	3.16699	2.59627	2.59455
ARL3	2.41629	2.59423	3.10703	3.05859	2.91889	2.26403
ARL4A	5.54333	5.15074	3.41183	4.21406	5.48381	4.80426
ARL4C	3.32788	4.63375	-4.80586	-3.50111	3.66165	3.93905
ARL4D	0.871124	0.523837	2.13665	1.54329	1.43201	0.403435
ARL5A	6.5997	6.38826	6.57874	7.07277	5.58658	6.03816
ARL5B	5.39469	4.79851	5.14397	5.05731	4.77212	4.86631
ARL5C	0.603271	1.12207	-0.0211782	-0.256446	1.42011	0.676632
ARL6	1.94292	1.80017	2.80147	2.49136	1.34836	1.39072
ARL6IP1	8.29965	8.50366	7.28296	8.49826	7.90815	8.16759
ARL6IP4	5.42573	5.43815	5.68203	5.81164	5.07262	5.41715
ARL6IP5	6.57136	6.87158	5.52544	5.82607	6.59827	6.42704
ARL6IP6	4.82531	4.50163	5.13558	4.84603	4.67244	4.45166
ARL8A	3.60956	3.53464	4.67163	4.84014	4.2956	3.70207
ARL8B	7.47046	7.40891	7.43315	7.42647	7.15698	7.2736
ARL9	-1.57366	-4.96802	-1.99851	-2.76414	-3.13277	-3.84449
ARMC1	6.8086	6.90504	6.34325	6.41128	6.10959	6.65701
ARMC10	6.35217	6.25147	6.33127	6.23645	5.8694	6.14708
ARMC2	1.27878	1.66134	1.02703	1.25378	1.82143	1.60397
ARMC4	-3.15862	-3.37074	-0.898146	-1.3835	-3.12853	-3.10075
ARMC5	4.36434	4.11775	3.17241	3.95229	3.84774	4.4796
ARMC6	5.46221	5.71619	5.04827	5.5441	4.63435	5.45726
ARMC7	3.53719	3.35842	3.07065	3.58989	3.29908	3.32877
ARMC8	5.75168	5.79776	5.94773	6.33255	5.4012	5.60129
ARMC9	2.09199	2.32291	2.37015	2.39969	2.43776	1.96727
ARMCX3	4.55791	3.94786	-4.80586	-5.08607	4.44466	4.09214
ARMCX4	0.212158	-0.320188	-1.63123	-0.996972	1.39172	0.2484
ARMCX5	4.1723	3.99488	4.26292	4.37541	3.67029	3.9037
ARMCX6	3.26029	3.13527	-4.80586	-5.08607	1.60806	2.50718
ARMT1	5.29396	5.14963	5.63812	5.41875	4.76407	4.93139
ARNT	6.64363	6.68802	6.49534	6.33147	6.78127	6.6124
ARNT2	-0.141556	0.0861032	0.630248	0.763163	0.942854	0.174693
ARNTL	3.26204	3.37669	4.09354	3.54692	2.9476	2.94356
ARNTL2	5.09231	5.28876	6.00595	6.12075	4.73056	5.04999
ARPC1A	5.37578	5.33119	4.90861	5.74174	4.64721	4.99165
ARPC1B	7.3886	7.42522	6.14857	6.9753	7.27392	7.33615
ARPC2	8.99239	9.2643	8.4688	8.98419	9.01868	8.944
ARPC3	8.25862	8.4109	7.50032	7.78975	8.09815	8.18665
ARPC3P1	-1.8388	-3.30168	-1.88725	-1.82255	-1.80786	-2.52835
ARPC4	7.64564	8.07167	7.34954	7.87134	7.56594	7.72398
ARPC4-TTLL3	-4.74359	0.885729	0.212499	0.073713	2.34308	1.17263
ARPC5	7.75164	7.87174	7.00681	7.42937	7.42402	7.47093
ARPC5L	5.27739	5.13133	4.91695	4.76099	4.71898	5.40423
ARPIN	1.64948	1.46022	1.77263	1.33857	1.95944	2.04434
ARPP19	7.78894	7.61434	8.17237	8.22029	7.08413	7.49455
ARR3	-4.74359	-2.64609	-1.34643	-2.76414	-3.13277	-2.25953
ARRB1	6.19854	6.0761	4.33288	4.40841	6.43832	6.30435
ARRB2	5.3012	5.33142	5.09539	4.95363	5.74985	5.12833
ARRDC1	3.91832	4.02916	3.15469	2.83874	4.05375	4.10781
ARRDC2	4.31981	4.68483	4.7391	4.37131	5.05211	4.90928
ARRDC3	4.9655	4.15352	3.1885	4.5268	5.61654	4.46385
ARRDC4	3.41123	4.2584	5.29086	4.30839	3.41669	4.36983
ARSA	3.08296	3.17671	1.57142	1.5153	3.52238	2.87128
ARSB	7.24533	7.81551	5.22397	6.29268	6.78126	7.04735
ARSD	5.33776	5.86902	1.29727	0.999616	5.9045	5.8131
ARSE	-1.93138	-1.26758	-4.80586	-5.08607	0.140249	-0.00318754
ARSF	-1.25027	-4.96802	-3.18799	-2.2261	-0.304168	-1.4777
ARSG	2.83079	2.82658	2.64938	2.92191	3.4669	2.90882
ARSJ	-2.39894	-4.96802	-3.1451	-2.72236	-4.71773	-1.95651
ARSK	3.23269	2.56645	2.06099	1.791	3.15033	2.80796
ART3	0.655449	0.00446156	0.799433	0.101151	0.432291	-0.0517273
ART4	0.4418	0.429164	-0.558976	0.0144785	0.703087	0.0287958
ARTN	1.66581	1.80017	-2.48393	-3.50111	1.47209	1.33873
ARV1	4.25442	4.48251	4.89284	4.84049	3.67358	4.13469
ARVCF	0.300809	-1.26758	1.53399	0.405783	-0.630269	-0.220002
ARX	-1.56718	-2.67492	-3.21944	-2.76414	-2.14918	-3.75596
AS3MT	0.528475	0.751036	1.13708	1.3895	-4.71773	0.744716
ASAH1	6.66304	7.33674	6.01535	5.85709	7.29531	7.01313
ASAH2	-0.413856	0.517799	-2.1887	-3.2549	-0.629833	0.362996
ASAH2B	1.29543	2.22883	-0.960651	-0.737096	1.79762	1.27843
ASAP1	6.83997	7.43016	5.74777	6.07317	7.49931	7.2055
ASAP2	1.44157	-1.20093	1.09571	0.0707809	-1.76359	-1.32693
ASAP3	-0.406009	-0.408118	0.524403	0.812554	0.825306	0.86643
ASB1	4.90101	5.32608	5.25888	4.58534	5.04177	5.07186
ASB11	-1.82087	-0.0111099	-0.907006	-1.0242	-1.38844	0.283184
ASB12	-1.28415	-0.880553	-0.413543	-0.998608	-1.01729	-1.52256
ASB13	3.83761	4.62445	3.29742	3.35272	3.84068	4.13877
ASB14	1.14295	0.868806	0.814816	0.799661	1.45673	0.808758
ASB16	0.00254976	1.03626	1.46509	0.35548	1.00988	0.67245
ASB18	-0.00594212	0.783683	-0.258842	0.471946	1.18522	0.863205
ASB2	2.49482	3.40267	-0.162004	0.271482	3.13402	1.17046
ASB3	5.12745	5.0456	5.49642	5.26329	5.30106	5.24225
ASB4	-1.22925	-0.996027	-0.299614	-1.35318	-0.781011	-0.514441
ASB6	4.09119	4.29832	4.36119	4.33373	4.00602	4.06779
ASB7	4.65088	4.7667	5.05056	5.19586	4.73965	4.5291
ASB8	5.18715	5.37342	4.96545	5.27023	5.17081	5.26275
ASB9	-4.74359	-2.15816	-3.21134	-2.70161	-2.33132	-2.9482
ASB9P1	-1.93623	-2.64609	-3.2209	-5.08607	-0.832992	-2.25953
ASCC1	5.07472	4.83746	5.22765	5.11063	4.95638	5.01587
ASCC2	5.74594	5.63363	6.1207	6.18707	5.29811	5.55408
ASCC3	7.91396	7.97725	7.79753	8.23628	7.35407	7.83455
ASCL2	0.385697	-0.880553	-4.80586	-5.08607	0.140249	0.185255
ASF1A	6.70185	6.79282	6.92387	7.10431	6.53182	6.61298
ASF1B	6.09641	6.37461	5.84967	6.1883	5.61206	5.93304
ASGR1	0.763397	0.764601	-0.330671	0.924862	-0.699595	0.145938
ASGR2	1.63863	0.819926	-3.01913	-2.7051	1.35652	0.9875
ASH1L	6.49291	6.52837	6.80334	6.64515	6.85772	6.60928
ASH2L	7.22568	7.36385	6.25562	6.53503	7.02589	7.35961
ASIC1	1.73215	0.914627	4.57135	4.22454	2.2935	2.23588
ASIC3	-4.74359	-1.26758	-0.89897	-1.17918	-1.91038	-1.97002
ASIC4	-3.09634	-2.14962	-1.62485	-2.22227	-4.71773	-1.72575
ASIP	-3.15862	-3.38305	-0.0509726	-0.562508	-3.13277	-3.10753
ASL	3.83124	3.98482	3.9114	4.40137	3.26841	3.44685
ASLP1	-2.42166	-1.79809	-2.48393	-1.62664	-0.469805	-1.18153
ASMT	-1.57033	-1.86531	-2.59899	-2.61967	-1.58826	-1.7014
ASMTL	4.1175	4.15869	4.5273	3.97733	4.51828	4.23766
ASNA1	5.15879	5.80595	4.54065	5.37439	5.06199	5.43086
ASNS	5.52438	4.09639	7.54488	6.69405	5.40402	6.37552
ASNSD1	5.69	5.60847	6.17785	6.41826	5.17253	5.23854
ASPA	1.32694	1.75689	0.970733	1.06267	1.61484	1.25199
ASPDH	-1.93623	-2.16066	-3.2209	-2.76414	-1.54781	-1.97002
ASPH	6.02043	5.93482	5.6357	5.80904	5.70117	5.59542
ASPHD1	1.44624	1.06974	1.94562	1.99288	1.213	1.76579
ASPHD2	2.60514	2.75308	3.44681	1.52764	2.70012	2.91484
ASPM	7.51174	7.31073	6.93096	7.55259	6.68261	7.40955
ASPN	-1.28328	-2.1086	-1.63594	-0.693753	-2.96648	-0.877393
ASPRV1	-3.15841	-2.64601	-1.10532	-0.998231	-1.90961	-2.62187
ASPSCR1	3.48446	3.84047	3.97683	3.66568	3.38247	3.81039
ASRGL1	4.01162	4.81421	4.93947	5.07208	4.3465	4.47479
ASS1	7.48793	7.12897	7.8463	7.20883	7.50294	7.65285
ASS1P12	-2.4191	0.395464	-1.34263	-0.441487	-2.39324	-1.51968
ASS1P2	-2.42101	-2.64609	-3.2209	-3.50111	-3.13277	-1.96921
ASTE1	3.31183	2.97361	3.23753	3.2372	2.66597	3.23796
ASTL	-4.74359	-2.64609	-1.34643	-1.38563	-3.13277	-3.84449
ASTN2	4.66514	4.56729	4.65234	4.46548	5.29134	5.19998
ASUN	6.51086	6.12144	7.63631	7.79179	6.35306	6.32
ASXL1	6.52619	6.46847	6.84067	7.12916	6.27874	6.40708
ASXL2	7.28397	7.2581	7.02029	7.29737	7.16758	7.25157
ASZ1	-1.78965	-0.620337	-0.702039	-0.426595	-1.196	-1.2245
ATAD1	6.22867	6.07706	6.70935	6.8354	5.7851	6.08081
ATAD2	8.81965	8.84234	8.41727	8.072	8.67997	8.89125
ATAD2B	5.74195	5.6876	5.39081	5.27198	5.42741	5.69414
ATAD3A	5.42669	5.24935	6.39031	6.7816	4.34144	5.17636
ATAD3B	4.17429	4.08499	5.35143	5.86817	3.70611	3.99102
ATAD3C	0.944479	0.67538	1.65888	0.335064	0.630782	1.27962
ATAD5	6.96229	6.48892	6.97399	6.98114	6.40466	6.58494
ATAT1	2.90747	2.66861	2.22756	1.87971	2.66597	2.42229
ATCAY	2.51985	2.31118	2.5326	3.00967	2.56414	2.68588
ATE1	5.70166	5.69465	5.71688	5.86157	5.11234	5.50752
ATF1	5.03285	4.67403	4.89977	5.18889	4.52782	4.728
ATF2	6.632	6.20379	6.84922	6.80534	6.39666	6.21305
ATF3	3.14516	1.60184	4.72357	3.42568	3.13402	3.09802
ATF4	8.41296	7.80756	9.51309	8.91533	8.45407	8.91032
ATF4P3	-4.74359	-2.36989	-2.20908	-2.50957	-2.12619	-5.42945
ATF5	4.59541	5.03943	9.43717	8.60779	5.30225	4.87331
ATF6	6.65614	6.74498	7.5394	7.33533	6.49531	6.71049
ATF6B	6.39542	6.77552	6.1141	5.26577	6.57471	6.63628
ATF7	5.81256	5.3058	5.15853	5.13609	5.98367	5.66435
ATF7IP	6.288	6.18675	6.67861	6.33531	6.02898	6.29854
ATF7IP2	3.8902	3.6029	4.94023	5.10265	4.17704	4.12778
ATG10	3.11888	2.92583	2.22272	2.58494	2.83806	2.97423
ATG101	3.33856	3.15611	3.80516	4.21543	2.8896	3.53921
ATG12	5.67341	5.61018	5.37865	4.82361	5.70055	5.58957
ATG12P2	-1.93623	-2.64609	-1.99851	-3.50111	-1.54781	-3.84449
ATG13	6.53778	6.54314	6.44979	6.58422	6.12515	6.51328
ATG14	3.90837	3.58886	3.11056	3.06158	4.24813	4.04658
ATG16L1	4.82817	4.82477	4.65562	4.86083	4.57918	4.65136
ATG16L2	3.83395	4.11267	3.75214	2.47105	5.00748	4.23303
ATG2A	4.18188	4.31618	4.16299	3.96995	4.17631	4.52568
ATG2B	5.46168	5.40993	5.91275	5.96526	5.20612	5.32927
ATG3	6.65723	6.52735	6.25702	6.76379	5.98528	6.40961
ATG4A	3.71994	3.5904	3.16568	3.79963	3.09605	3.25354
ATG4B	4.79363	4.81825	5.39013	5.43847	4.52782	4.75666
ATG4C	4.30898	4.19437	4.90667	5.00536	4.32393	4.36983
ATG4D	3.25402	3.40916	3.13636	3.54637	3.47051	3.44512
ATG5	5.4313	5.47806	5.72607	6.38241	4.97017	5.1446
ATG7	5.96754	6.56492	5.46169	5.91854	6.34653	6.09464
ATG9A	5.33247	4.94038	4.07216	3.9665	5.18916	4.92435
ATG9B	-0.0997294	-0.575698	-1.63594	-5.08607	-1.54781	-1.98934
ATHL1	1.03778	1.05435	1.88064	0.468516	2.48194	1.62583
ATIC	7.23475	7.28444	7.79489	8.04694	6.39317	7.08596
ATL1	1.21018	1.98556	0.446322	-0.67264	1.60846	1.64871
ATL2	5.99246	6.06891	6.3149	6.42011	5.57888	5.89519
ATL3	7.65634	7.78636	7.24301	6.9041	7.43293	7.69131
ATM	7.81392	7.86872	8.12584	7.64449	8.18488	7.92383
ATMIN	6.00808	6.10632	5.839	6.23559	5.43741	5.96703
ATN1	5.32653	5.346	5.55279	5.05986	5.3253	5.13183
ATOH8	-4.74359	-2.64609	-1.10542	-0.44221	-3.13277	-2.6221
ATOX1	4.4087	4.65698	4.06142	4.84074	4.04321	4.3321
ATP10A	3.1206	1.29877	-4.80586	-5.08607	4.17405	3.21079
ATP10B	0.593762	1.62737	0.573823	0.771547	1.78755	1.69792
ATP10D	4.23758	3.98168	3.92022	4.23063	3.87846	3.88836
ATP11A	7.64093	6.83652	7.54906	7.45897	6.84328	6.83816
ATP11B	7.54268	7.42027	7.71893	7.67486	7.54817	7.36394
ATP11C	5.79654	5.453	5.86036	6.10314	5.00165	5.41682
ATP13A1	6.59451	6.98145	6.06702	6.55202	6.76558	6.99445
ATP13A2	4.30382	4.14588	3.74039	4.33949	4.30276	4.31532
ATP13A3	8.25694	8.19107	8.66823	8.86803	7.80803	8.0839
ATP13A4	-1.93623	-2.64609	-4.80586	-3.50111	-1.91038	-5.42945
ATP1A1	8.62462	8.64489	8.79029	9.43261	8.08883	8.45794
ATP1A2	-1.85003	-1.71758	-0.305606	-1.53408	-0.931694	-1.42852
ATP1A3	0.66854	-0.928318	6.56146	5.7842	0.945542	1.57374
ATP1A4	0.832073	0.840441	0.534338	0.959415	0.713442	1.10138
ATP1B1	0.817426	-2.16066	2.51597	2.25213	-0.308131	-0.0610092
ATP1B1P1	-2.42166	-1.50858	-0.413543	-0.562508	-1.91038	-1.72902
ATP1B2	-0.340672	-2.55266	-0.661124	-0.728886	0.146028	-0.968005
ATP1B3	6.53776	6.64347	6.96769	7.59977	5.76306	6.20581
ATP1B4	0.566621	-1.06469	-1.009	-3.20215	0.01102	-1.1795
ATP23	5.53137	5.55064	4.76968	5.45406	5.40251	5.33127
ATP2A1	-0.220024	-0.106896	1.60353	-0.228089	-0.073876	-0.296677
ATP2A2	8.29786	8.08991	8.58556	9.43548	7.55205	7.95424
ATP2A3	6.47151	6.6354	6.56211	6.49757	6.59121	6.41174
ATP2B1	6.26834	6.00712	6.6376	6.56991	5.81852	6.09949
ATP2B3	-2.42166	-2.64609	-4.80586	-1.62664	-0.630269	-2.6221
ATP2B4	7.98667	7.6214	6.75877	7.1722	8.30064	7.91692
ATP2C1	6.50551	6.54084	6.99996	7.02432	6.37039	6.19872
ATP4B	-1.93623	-4.96802	-4.80586	-1.91615	-1.54781	-2.6221
ATP5A1	9.61968	9.76634	9.7434	10.0089	9.05935	9.52123
ATP5A1P10	-4.74359	-2.64326	-4.80586	-2.76279	-2.39388	-2.6204
ATP5B	9.59006	9.66923	9.45042	10.0162	9.187	9.54034
ATP5C1	7.57856	7.55752	6.50526	6.9505	7.28675	7.40261
ATP5D	5.6367	6.0323	5.31903	5.81022	5.48606	5.93329
ATP5E	7.03306	7.24271	6.77842	7.27361	6.62285	6.91718
ATP5EP2	1.56524	1.065	-0.044926	1.74727	0.113375	0.0688916
ATP5F1	8.22492	8.17012	8.21502	8.65001	7.57199	7.99697
ATP5F1P1	-1.57366	-2.16066	-2.48393	-5.08607	-1.91038	-1.72902
ATP5G1	5.67248	5.61036	5.33067	6.30486	4.61676	5.47733
ATP5G1P4	-0.488868	-4.96802	-4.80586	-2.27711	-1.91038	-3.10337
ATP5G2	7.33006	7.50379	7.35639	7.32481	7.19436	7.32237
ATP5G3	7.44679	7.66122	7.32394	8.42722	6.71125	7.20979
ATP5H	6.91601	7.20863	6.80267	7.19311	6.92576	6.90455
ATP5HP4	-1.26291	-1.77367	-0.856372	-2.24205	-0.164519	-1.17001
ATP5I	5.28293	5.56238	4.87375	5.49479	5.06433	5.40309
ATP5J	6.39265	6.40663	5.17856	5.93182	5.78408	6.13351
ATP5J2	6.65769	6.99905	6.06239	7.02098	6.22166	6.74919
ATP5J2-PTCD1	2.11104	2.51325	1.80028	2.99638	2.38883	2.6252
ATP5L	7.02742	7.27898	7.06488	7.39141	6.66849	6.81983
ATP5L2	-1.11483	-1.10418	-2.98359	-2.42432	-0.234097	-0.357469
ATP5O	7.51528	7.69222	7.3524	7.91134	7.14513	7.34702
ATP5S	5.21632	5.2082	4.58064	4.277	4.96449	5.14508
ATP5SL	5.54791	5.78671	5.25508	5.5456	5.52426	5.84211
ATP6AP1	6.17418	6.35647	6.3453	6.0985	6.69432	6.23996
ATP6AP1L	1.45131	0.375219	1.15459	1.24266	1.70819	1.08214
ATP6AP2	7.00521	7.37468	6.65593	6.83945	7.02398	6.92897
ATP6V0A1	5.6826	5.63564	0.0333044	0.283948	6.24044	5.79347
ATP6V0A2	6.3868	6.12759	6.95506	6.85301	5.70357	6.19189
ATP6V0B	6.38634	6.50213	6.43075	7.17455	5.70958	6.12561
ATP6V0C	6.28212	6.41315	6.04823	6.9408	6.0594	6.14939
ATP6V0D1	5.65587	6.2645	4.8368	5.56741	5.539	5.85005
ATP6V0D2	0.416924	0.405204	0.550462	0.634793	1.01297	0.812233
ATP6V0E1	5.87388	6.30869	5.0412	6.08197	6.02962	6.11213
ATP6V0E1P1	-3.15862	-2.16066	-3.2209	-3.50111	-1.01729	-2.6221
ATP6V1A	7.38387	7.47537	6.73317	7.3544	6.86557	6.96026
ATP6V1B2	8.29805	8.78287	6.39999	6.81914	8.45384	8.38746
ATP6V1C1	7.18837	7.56635	6.21685	6.71619	7.1382	7.24174
ATP6V1C2	4.34949	6.14812	1.72339	1.92161	5.42864	5.24937
ATP6V1D	4.9048	5.26141	3.80526	4.42698	5.17983	5.11376
ATP6V1E1	6.40309	6.62954	6.03677	6.19732	6.60457	6.57412
ATP6V1E2	2.62274	2.72547	0.922058	2.1331	2.17708	2.80274
ATP6V1F	5.44742	5.47381	4.89972	5.05983	5.5384	5.35909
ATP6V1G1	5.53602	5.62163	4.95735	5.25267	5.45345	5.54711
ATP6V1G1P7	-3.15862	-1.26758	-3.2209	-2.76414	-1.54781	-1.72902
ATP6V1G2	-1.04315	-2.64609	1.39865	-0.131872	-0.810841	-0.0833278
ATP6V1H	6.1045	6.31003	5.39789	5.45785	6.21033	6.30665
ATP7A	4.03973	3.99588	3.32132	3.06334	4.5603	4.10968
ATP7B	0.644124	0.736743	3.70449	3.3071	1.01266	1.426
ATP8A1	0.811001	0.759903	0.620402	-0.131875	1.62212	1.1097
ATP8A2	1.13906	1.47493	-4.80586	-2.76414	0.568086	0.979937
ATP8A2P2	-0.836695	-2.16066	-1.04067	-0.838143	0.270316	0.323855
ATP8B1	1.67689	0.942783	0.930876	1.16222	1.85796	1.66406
ATP8B2	3.88247	2.02666	1.08774	1.1216	2.90534	2.26831
ATP8B3	5.46841	5.65391	4.18291	3.67032	5.77194	5.75513
ATP8B4	7.2666	6.64623	8.12875	7.93317	7.22442	6.7067
ATP9A	-0.83464	-1.50856	-0.0509459	-1.17915	-0.469729	0.125201
ATP9B	5.84405	5.80088	6.16303	6.14435	5.96136	5.85367
ATPAF1	5.33151	5.37315	6.26257	6.46296	4.9382	5.27955
ATPAF2	3.78892	4.33211	3.3101	3.4383	3.77386	4.23318
ATPIF1	5.45976	5.73502	4.76968	4.93491	5.59628	5.66396
ATR	6.28789	6.19791	6.77201	7.16523	5.31809	6.09088
ATRAID	5.15728	5.66766	5.50989	5.72276	5.37426	5.3588
ATRIP	3.53187	3.65773	4.20039	4.50563	3.04003	3.62876
ATRN	6.83842	7.00384	6.39526	6.38167	7.06637	7.04155
ATRNL1	-0.919928	-1.55786	-2.11293	-1.71232	-0.966138	-1.64788
ATRX	6.49382	6.34207	7.16676	6.87574	6.79155	6.76403
ATXN1	6.24723	6.42162	4.98693	5.04707	6.55548	6.36293
ATXN10	7.19785	7.12425	7.42897	7.71046	6.58676	7.10376
ATXN1L	4.91215	4.92225	5.53288	5.6444	5.04548	4.95317
ATXN2	5.68656	5.55014	6.38136	6.21797	5.58741	5.73878
ATXN2L	7.189	7.03233	8.31259	8.07585	7.07952	7.01633
ATXN3	6.14396	6.06864	6.63558	6.14422	6.36201	6.31777
ATXN7	5.54989	5.44878	5.82037	5.59605	5.58262	5.61152
ATXN7L1	4.28708	4.7785	4.74681	4.68707	4.70223	4.70112
ATXN7L2	2.07659	2.49959	2.98204	2.90828	2.15263	2.51891
ATXN7L3	6.06387	6.13068	5.89458	5.96853	5.93422	5.92093
ATXN7L3B	6.50427	6.45352	6.71868	6.59824	6.31913	6.44207
AUH	3.44129	3.28465	3.69797	3.67215	3.65296	3.84899
AUNIP	3.7329	3.73192	5.04284	4.89639	2.89063	3.80579
AUP1	6.16097	6.03243	6.88716	7.12488	5.85497	5.98247
AURKA	6.09844	6.12378	5.8961	6.81149	5.46492	5.87121
AURKAIP1	5.46708	5.63468	5.1814	5.89336	4.80387	5.4961
AURKAPS1	-1.01045	-4.96802	0.832011	0.0364119	-2.40651	-0.833283
AURKB	5.05437	5.01109	4.12789	4.50093	4.42789	4.99054
AURKC	-3.15862	-1.79809	-4.80586	-5.08607	-1.2583	-1.52256
AVEN	4.1482	4.00065	3.40846	3.84762	3.64421	4.26229
AVIL	1.12213	0.74958	1.81508	1.81042	1.5515	1.40163
AVL9	6.85344	6.43891	6.99172	6.76419	6.5758	6.54631
AVPI1	1.76421	1.57114	0.148336	-0.998608	1.39079	1.62583
AVPR1A	-2.14761	-2.38831	-1.5575	-2.3752	-1.48396	-2.36649
AVPR2	0.114396	0.317387	0.0521209	-0.838143	0.326665	0.125136
AXIN1	4.68477	4.89772	4.67997	4.53415	5.1418	5.19899
AXL	5.85018	3.62411	0.944575	-0.583523	6.63798	4.68436
AZI2	5.96186	5.81308	6.50705	6.37189	5.83576	5.69149
AZIN1	9.14179	9.76102	8.41562	8.54808	9.28779	9.25405
AZIN2	-1.57366	-1.26758	-0.718397	-2.76414	1.69166	-1.18153
AZU1	8.68308	9.22364	7.34821	7.48066	9.74375	9.5268
B2M	9.54837	9.95278	10.1362	10.4623	9.78171	9.36334
B3GALNT1	2.07659	3.50366	-3.1619	-3.48328	0.580206	1.07877
B3GALNT1P1	-1.28415	-3.38305	-4.80586	-5.08607	-1.2583	-2.25953
B3GALNT2	5.46599	5.4798	5.49028	6.08063	4.80543	5.22226
B3GALT1	-0.338124	-1.33972	-0.629373	-0.930221	-0.195601	-0.233855
B3GALT2	-1.93623	-1.50858	-1.63594	-0.693753	-0.810842	-1.18153
B3GALT4	1.13906	0.586574	-0.162004	-0.131874	1.06363	0.0623981
B3GALT5	-0.822976	-2.08932	-0.885754	-0.11599	-0.29558	-1.48386
B3GALT6	4.44377	4.45194	4.67594	4.77657	3.77812	4.35354
B3GAT1	-3.15862	-1.79809	-1.63594	-1.17918	-1.54781	-0.385061
B3GAT2	-0.799692	-1.01867	-0.859934	0.0140428	-1.12643	-0.989378
B3GAT3	3.79285	3.74682	4.0321	4.0126	3.31123	3.69991
B3GLCT	3.20478	2.59423	2.95569	4.17367	2.40121	3.07437
B3GNT2	5.40489	5.57211	5.25348	5.58015	5.23792	5.35272
B3GNT4	0.761772	0.285608	1.14751	0.974724	0.252515	0.0582719
B3GNT5	5.83569	5.61966	5.46281	5.78165	5.76724	5.33316
B3GNT6	-0.993076	-3.22114	-4.80586	-1.55389	-0.517685	-3.50386
B3GNT7	0.823905	2.17248	4.94181	5.88625	1.90037	1.05799
B3GNT8	3.54643	3.86803	-0.718397	0.89121	4.27379	3.90817
B3GNT9	-0.960194	-2.10543	0.246399	0.197629	-0.399939	-0.81245
B3GNTL1	4.66054	4.9222	3.94122	4.09431	5.08592	5.01454
B4GALNT1	-4.74359	-1.79809	2.02546	2.71483	-3.13277	-5.42945
B4GALNT2	3.10569	3.25548	3.12259	2.91011	3.75139	3.53146
B4GALNT3	-0.0997294	-1.50858	-1.34643	0.0432097	-1.01729	-0.785599
B4GALT1	6.39532	6.2333	6.42869	6.43387	6.51049	6.33763
B4GALT2	4.52554	4.3197	4.85056	5.21885	3.52544	4.14608
B4GALT3	4.62731	4.52565	4.67594	4.95589	4.19565	4.46081
B4GALT4	3.41479	3.11423	3.6177	3.59493	3.47971	3.39185
B4GALT5	7.39529	8.318	7.48498	8.04126	7.63709	7.58191
B4GALT6	-1.28415	-2.64609	3.94568	3.74365	-4.71773	-1.72902
B4GALT7	2.84887	3.48731	3.05833	3.59692	2.84451	3.19625
B4GAT1	1.99788	2.27039	3.27629	3.27587	1.94048	2.13279
B9D1	2.12678	2.40437	0.80885	1.45309	1.73107	2.3321
B9D2	1.85833	2.3072	0.411626	1.08806	2.38165	2.25947
BABAM1	6.14008	6.39836	5.98096	6.30258	5.98716	6.16053
BACE1	4.81799	5.00747	4.93589	3.8487	4.67506	4.10142
BACE2	-0.368361	-0.532361	0.0577117	-0.65271	-0.636059	-0.765713
BACH1	6.67901	6.64861	6.92656	7.05093	7.03797	6.60703
BACH2	-1.57351	-4.96802	4.15126	1.99086	-4.71773	-3.10738
BAD	2.27758	2.56914	2.94353	3.26618	2.21437	2.25036
BAG1	6.62429	6.66923	6.72641	7.20808	6.2506	6.57669
BAG2	5.88935	5.58014	5.81855	6.5321	5.00653	5.54085
BAG3	3.8748	3.72198	-1.63594	-0.0416762	3.95115	3.51012
BAG4	7.1004	7.23406	6.29195	6.71032	6.81067	6.95829
BAG5	6.20009	6.19543	6.71369	6.73165	5.64433	6.05887
BAG6	8.28996	8.22771	7.23933	7.83771	8.0547	8.20674
BAHCC1	5.59292	5.68393	7.42806	7.31454	5.64531	5.80715
BAHD1	5.27183	5.10746	5.31438	5.75864	5.05541	5.20808
BAIAP2	1.97066	1.18173	0.748729	-1.17918	3.12147	2.3321
BAIAP2L1	1.22408	0.956578	-0.472758	0.257733	1.33084	1.28975
BAIAP3	-0.495658	-1.79459	-0.89775	-1.17571	-0.189809	-1.03317
BAK1	5.46588	5.72602	4.69551	4.9063	4.93139	5.10607
BAMBI	-0.495658	-2.64609	1.49792	2.03287	-3.13277	-1.34199
BANF1	6.35071	6.34393	5.91377	6.56349	5.74194	6.22672
BANF1P1	-1.93623	-2.64609	-3.2209	-5.08607	-3.13277	-2.6221
BANF1P3	-2.24183	-3.10286	-2.28917	-2.75983	-2.19105	-2.82022
BANK1	-1.28415	-4.96802	1.85235	1.73411	-1.76323	-2.08243
BANP	3.62809	3.6603	3.58392	3.47345	3.52588	3.94727
BAP1	5.87967	5.8164	6.06472	6.23894	5.58192	5.72237
BARD1	5.94554	5.78937	6.05755	6.05284	5.41541	5.5514
BARX1	-1.28415	-3.38305	-4.80586	-5.08607	-0.810842	-2.6221
BARX2	-1.9763	-1.41543	-1.95534	-1.61759	-1.64091	-0.760984
BASP1	5.54528	6.35897	7.46823	7.21169	5.90887	5.82143
BATF	2.15123	2.69732	0.80885	1.62818	2.57689	2.65269
BATF2	-2.42166	-3.38305	-4.80586	-3.50111	-1.54781	-2.25953
BATF3	-0.351268	-3.38305	1.79405	0.936297	-1.91038	-0.144053
BAX	5.66813	6.24189	4.24217	4.59462	5.91245	6.11638
BAZ1A	7.21241	7.45127	6.47163	6.96713	7.20838	7.4924
BAZ1B	7.63064	7.42671	8.2989	8.25726	7.31879	7.58334
BAZ2A	7.09349	6.7137	7.25239	7.14093	7.34849	6.97482
BAZ2B	6.61232	7.06412	5.34259	4.90803	7.10186	7.07711
BBC3	3.3597	2.62444	1.764	-0.228089	4.20411	3.82557
BBIP1	3.39846	3.19162	3.41294	3.11738	3.58217	3.41653
BBOF1	-0.806639	-0.306985	-0.011758	-0.396596	0.676449	-0.363732
BBS1	2.39934	2.48229	3.61224	2.77881	2.57228	2.59338
BBS10	3.75227	4.046	3.70589	3.03805	4.07343	3.93029
BBS12	2.37536	2.62444	1.85235	0.980019	3.12147	2.58735
BBS2	4.25005	4.76572	3.59061	3.19936	5.03737	4.73534
BBS4	3.49003	3.72198	3.39871	2.57927	3.68741	3.41917
BBS5	1.78639	1.57828	3.61336	3.31844	2.06239	2.21569
BBS7	4.09877	3.7565	4.86479	4.36308	4.06035	3.94775
BBS9	2.87847	2.17153	1.85235	2.05348	2.76608	2.39709
BBX	5.52671	4.99921	7.35243	6.9408	5.38425	5.2135
BCAM	0.320486	0.834875	0.0313909	-0.16098	0.451297	0.959348
BCAN	1.27878	0.458248	2.61199	2.34856	1.91162	0.945584
BCAP29	5.71532	5.75578	5.22009	5.34566	5.35323	5.49518
BCAP31	6.85958	7.06369	6.45917	7.17094	6.83143	6.77665
BCAR1	1.91462	-2.16066	-4.80586	-5.08607	1.85212	1.48941
BCAR3	-0.306523	-1.38579	0.275014	-0.190252	-0.428879	-0.201796
BCAS1	-0.405409	0.0478224	-0.0837472	0.0745675	-0.0126854	-0.246072
BCAS2	5.14643	4.90362	5.5214	5.71073	4.50854	4.86371
BCAS2P2	-2.37433	-2.12456	-2.41102	-3.46945	-2.37884	-2.56891
BCAS3	3.93909	4.05491	2.82476	2.606	4.50416	4.15514
BCAS4	2.41628	1.76475	2.34906	2.00475	2.61666	2.469
BCAT1	8.72061	7.86839	8.96765	9.25956	8.09026	8.46941
BCAT2	3.84662	4.08553	4.1524	4.42849	4.18718	4.2816
BCCIP	6.48326	6.44159	6.67371	7.31587	5.5795	6.09113
BCDIN3D	3.08723	2.7475	2.40894	2.15949	3.17607	3.05865
BCKDHA	5.56473	5.9426	4.80227	4.91257	5.63653	5.90335
BCKDHB	5.19847	5.14356	5.16032	5.17142	4.74669	4.98969
BCKDK	5.40743	5.4572	4.56265	5.2482	5.53848	5.13945
BCL10	5.61352	5.30831	5.08541	5.03202	5.42092	5.06525
BCL11A	6.44439	6.55499	7.45104	7.16984	5.85746	6.41805
BCL11B	-3.15862	-2.64609	2.39381	2.44531	-0.630269	-1.52256
BCL2	8.02108	7.6016	8.1741	7.94443	7.88983	7.93782
BCL2A1	1.96406	2.84017	0.620406	-0.295335	4.09607	2.68693
BCL2L1	4.02791	4.2094	3.70589	3.74365	4.04714	4.23766
BCL2L10	-4.74359	-1.79809	-4.80586	-5.08607	-1.2583	-1.72902
BCL2L11	5.80453	6.33668	6.64716	6.70767	6.01839	6.05845
BCL2L12	4.23382	4.41863	3.82036	4.17374	3.9698	4.2077
BCL2L13	6.65882	6.93432	6.44274	6.49827	6.79131	6.89703
BCL2L14	0.538682	0.0516362	-0.171604	-0.179372	-0.125589	0.0648966
BCL2L15	1.38409	0.886583	0.91492	0.883789	1.26675	0.950686
BCL2L2	3.84725	3.45279	7.19052	6.39907	3.90049	3.39601
BCL2L2-PABPN1	1.79348	1.07184	3.42813	3.42868	2.00328	-0.131085
BCL3	3.39084	3.38513	0.748729	0.340194	4.14955	2.67384
BCL6	2.5693	2.84259	1.63708	1.06368	3.15879	2.97569
BCL6B	-1.57366	-1.50858	-4.80586	-5.08607	-0.63027	-3.10753
BCL7A	5.8488	5.7043	5.68888	5.32988	5.47554	6.1346
BCL7B	4.95741	4.73505	4.79465	5.10707	4.65726	4.64241
BCL7C	4.04871	4.00713	2.90691	3.20782	3.68678	4.00777
BCL9	1.03777	0.586574	2.52506	1.45309	0.836858	0.636633
BCL9L	4.11451	4.19305	3.98023	3.83759	4.73965	4.29306
BCLAF1	8.79777	8.57551	8.15295	8.96675	7.8583	8.48229
BCO2	-0.271517	1.05504	0.367116	0.624617	0.745896	0.498341
BCOR	6.92219	6.79478	6.6724	6.94563	6.83829	6.84986
BCORL1	4.74225	4.68841	5.22343	5.32438	5.3497	4.66726
BCORP1	-1.56277	-1.04205	-2.47691	-1.60963	-1.69233	-1.72902
BCR	4.90663	4.56088	6.01127	6.20113	4.61441	4.99226
BCRP2	-1.14873	-0.92922	0.869525	-1.00635	-1.28739	-1.54067
BCRP3	-4.74359	-1.50213	-1.14584	-2.73213	-1.73815	-2.04712
BCS1L	4.32519	4.31113	4.59831	4.44123	3.70433	4.25601
BDH1	4.93971	5.13529	4.63399	4.7707	4.5386	5.05169
BDH2	3.29533	3.15611	3.06593	3.20216	3.42693	2.98418
BDKRB1	-1.48184	-1.1861	-2.02005	-1.62664	-1.20948	-2.36519
BDNF	-0.351268	2.08727	-1.63594	-5.08607	0.56767	1.84667
BDP1	6.55011	6.26325	6.19612	6.18632	6.60514	6.65682
BEAN1	-0.544851	-0.728092	-1.82859	-1.71706	0.309032	-0.269059
BECN1	5.81093	6.04156	6.19166	6.4092	5.57519	5.78899
BEGAIN	2.07716	2.19191	1.99083	2.09729	1.7274	0.91298
BEND2	-0.54921	-0.121533	-0.845361	-0.91566	-0.878536	-0.277556
BEND3	5.0163	4.97303	5.05678	5.91181	3.90797	4.84782
BEND3P1	-0.180641	0.504727	3.44185	2.84508	0.709796	0.7509
BEND3P3	-1.11557	-0.675805	0.686275	0.699187	-1.02149	-2.18493
BEND5	0.541814	1.00926	-4.80586	-5.08607	1.82143	0.45319
BEND6	2.43632	2.02067	3.68999	3.76255	1.91163	2.57617
BEND7	-1.21517	-2.08636	-3.1573	-1.81316	-2.37528	-1.65795
BEST1	2.52552	2.75596	1.80362	1.60538	3.70791	2.91512
BEST2	-1.83511	-1.72932	-1.55757	-1.48443	-0.0725147	-1.58561
BEST3	-2.36755	-0.810482	-0.428176	-0.82295	-1.22539	-1.96485
BEST4	-2.42166	-2.16066	-3.2209	-2.27872	-1.54781	-1.72902
BET1	3.89811	3.82396	3.99281	3.89751	3.80231	3.64864
BET1L	5.0163	5.17026	5.41565	5.56773	5.04548	4.9445
BEX1	6.12909	6.04111	-1.63594	-2.76414	5.64311	6.51123
BFAR	5.96652	6.07124	6.84021	6.61335	5.63479	5.83755
BHLHB9	1.09401	1.17544	1.83591	1.75607	1.41703	1.33354
BHLHE40	5.86652	4.93436	4.14543	4.79504	7.28191	6.07486
BHMG1	-4.74359	-4.96802	-0.413543	-0.998608	-1.91038	-3.84449
BHMT	-1.92232	-3.36777	-0.332591	-1.01349	-0.119188	-1.9194
BHMT2	-1.42732	-1.11186	-0.750602	-0.566453	-0.792772	-0.709625
BICC1	-1.92685	-3.36973	-3.21338	-3.49565	-1.5288	-2.61249
BICD1	3.58285	3.49551	4.26828	4.05092	3.55373	3.76776
BICD2	4.97922	5.05296	6.03256	6.23078	4.98097	5.07536
BICDL1	1.0543	1.24228	-0.573463	-0.0665639	1.40058	1.71735
BICDL2	-1.13637	-1.56346	-0.557178	-0.829919	0.387271	-0.838047
BID	5.94882	6.1486	5.42302	6.03082	5.55699	5.79107
BIK	3.60956	3.47907	1.46093	0.980019	3.35373	3.30864
BIN1	-2.42166	-4.96802	2.62877	1.94735	-1.2583	-2.25953
BIN2	6.88827	6.31813	5.58821	4.62692	7.63412	6.95529
BIN2P1	-4.74359	-2.6011	-4.80586	-5.08607	-1.87115	-3.06829
BIN3	4.65623	4.96392	3.93009	4.06448	4.70771	4.78397
BIRC2	5.35839	5.1287	4.68399	4.62616	5.17836	4.927
BIRC3	2.89304	3.07259	2.43543	1.99358	2.62967	-0.97557
BIRC5	6.55521	6.48911	6.73316	7.35962	5.42625	6.13604
BIRC6	8.12118	8.24494	8.12432	8.33402	8.15437	8.18007
BIVM	2.69451	3.89721	4.70361	4.38272	3.84718	3.54035
BIVM-ERCC5	4.6454	5.16641	5.56911	5.42184	5.35796	4.77894
BLACE	0.0369324	-0.294124	0.18141	-0.408302	1.4963	1.15745
BLCAP	4.77649	4.87046	4.57161	5.08028	4.48194	4.71728
BLM	7.12258	6.99525	7.11737	6.93461	6.55159	6.77243
BLMH	6.69563	6.52324	7.37652	7.43545	6.12448	6.40776
BLOC1S1	4.81942	4.95442	3.79355	4.14234	4.63195	4.71334
BLOC1S2	4.98748	5.15953	5.5535	5.39843	5.04769	5.03707
BLOC1S3	4.20459	4.40251	3.57698	3.7002	4.39433	4.40164
BLOC1S4	3.54263	3.49806	3.46472	3.10188	3.61224	3.49208
BLOC1S5	5.9361	5.50715	5.76775	5.7268	5.60944	5.67928
BLOC1S5-TXNDC5	-4.74353	4.0489	3.70272	3.43432	4.28084	3.20535
BLOC1S6	7.65041	7.59867	7.70058	7.59688	7.76768	7.74721
BLVRA	2.45115	3.87267	2.5866	2.66212	3.44873	3.24517
BLVRB	3.17232	3.99488	1.53399	1.51386	3.84832	3.44014
BLZF1	4.36486	4.45481	4.75237	4.55685	4.79624	4.57113
BLZF2P	-3.15862	-2.16066	-3.21508	-2.27872	-0.810842	-1.52256
BMF	5.59964	5.51277	4.80701	3.47235	6.48256	5.53408
BMI1	7.39092	7.02258	4.98094	5.33042	6.65441	7.19999
BMP1	4.56293	4.91958	3.72556	3.76679	5.08152	5.04273
BMP2	3.27751	3.67223	-4.80586	-5.08607	2.17709	2.51891
BMP2K	6.50824	6.08278	6.34464	6.71847	6.48752	6.23848
BMP3	-1.14399	-1.47213	-0.875564	-0.35791	-0.544594	-2.08876
BMP4	-0.0997294	-0.720088	-4.80586	-5.08607	-0.469804	-0.475259
BMP6	-0.495658	-0.575698	1.63708	1.62818	-2.3958	-1.18153
BMP7	-1.42256	-2.51442	-2.39248	-2.28499	-1.80058	-1.62641
BMP8A	-2.96234	-3.15811	-0.138706	-2.36497	-4.71773	-1.65933
BMP8B	6.56573	7.2814	1.21756	1.07341	6.14769	6.64866
BMPER	-1.28326	1.00926	-4.80586	-5.08607	-1.01729	-0.385061
BMPR1A	2.37268	1.82934	4.43221	4.50613	2.3314	2.28409
BMPR1B	-3.11534	-4.96802	-2.3976	-2.23073	-0.965296	-3.07596
BMPR2	5.28688	4.99511	5.36139	5.28954	5.51189	5.02405
BMS1	6.47706	6.42461	7.13073	7.52027	6.24727	6.60828
BMS1P1	2.77308	2.72786	3.47588	2.93364	3.62144	3.21675
BMS1P10	-1.19537	-1.63482	-4.80586	-2.79552	0.195607	-0.692136
BMS1P12	-4.74359	-4.96802	-2.3159	-1.37497	-2.02635	-1.39794
BMS1P16	-2.81221	-1.70061	-0.172301	-0.19264	-1.85225	-4.38398
BMS1P17	-1.03322	-4.96802	-0.095489	-2.2615	-1.68266	-2.48391
BMS1P2	2.08315	2.33753	2.36005	1.86916	2.64281	2.32374
BMS1P22	-2.3448	-2.19843	2.12681	2.38085	0.439756	-0.0844916
BMS1P4	2.05148	1.72083	2.43106	1.64733	2.57323	2.3086
BMS1P7	-4.74359	-4.96802	0.222656	0.26889	-4.71771	-1.86252
BMS1P8	-1.8524	-0.796137	-2.34314	-2.13886	-2.8342	-2.51863
BMT2	4.54413	4.74795	3.4468	3.48758	4.94938	4.58037
BNC2	-1.03669	-1.50193	2.36149	1.83779	-0.952198	-1.96164
BNIP1	3.29533	3.20691	3.87009	3.47235	2.76608	2.87889
BNIP2	7.20383	7.37237	7.31053	7.58557	6.87624	7.32154
BNIP3	6.19715	5.13275	5.60946	6.0942	7.20161	5.78933
BNIP3L	7.17816	6.593	5.90408	4.96694	8.00421	6.8916
BNIP3P1	1.9154	-1.54989	-0.171581	-0.0158614	2.02676	0.888482
BNIP3P10	-2.42166	-3.38305	-2.48393	-1.91615	-4.71773	-5.42945
BNIP3P11	-1.04315	0.747971	-0.557933	-0.562508	-0.073876	-0.00319023
BNIP3P25	-1.04315	-1.26758	-4.80586	-2.76414	-1.2583	-1.52256
BNIP3P26	-2.42166	-3.38305	-1.99851	-3.50111	-2.3958	-1.52256
BNIP3P28	-0.16814	0.397544	0.196914	-0.450026	0.286374	-0.0479363
BNIP3P37	-0.675942	-0.751469	-1.63717	-1.14398	-1.73814	0.0147416
BNIP3P41	3.05731	2.72547	-4.80586	-5.08607	3.42693	3.25354
BNIP3P42	-3.15862	-2.64609	-1.99851	-1.17918	-1.79597	-2.25953
BNIP3P5	-1.71075	-2.76939	-0.979043	-0.670744	-0.557938	-1.36718
BNIPL	0.286423	0.115928	-0.336819	0.260518	-0.677229	0.44944
BOC	-1.28216	-1.79809	-0.159211	-1.62165	-1.23864	-1.14784
BOD1	3.68687	3.40267	4.93729	4.62302	3.43708	3.43163
BOD1L1	6.30184	6.31574	7.27682	6.60115	6.95829	6.781
BOK	-1.28415	-2.16066	-3.2209	-0.998608	-1.01729	-1.18153
BOLA1	2.49482	2.80677	1.07678	1.83279	2.42182	2.44706
BOLA2	1.65492	1.03426	2.25812	1.93568	0.200267	0.636725
BOLA2B	3.77537	4.09498	3.15985	3.86107	3.09367	3.9852
BOLA2P2	-1.57366	-0.720088	-0.413543	-2.27872	-1.91038	-1.18153
BOLA3	4.46513	4.45872	4.62079	5.46422	3.76564	4.2572
BOP1	6.63141	6.82175	6.19062	6.89409	6.09303	6.78651
BORA	5.79385	5.81215	5.90669	6.22297	4.87264	5.53944
BORCS5	3.5109	3.7218	4.06923	3.84844	3.32451	3.76657
BORCS6	2.9499	2.72547	1.85235	1.61888	3.43709	3.03407
BORCS7	4.15429	3.9794	4.66	4.06601	3.42383	3.9639
BORCS8	3.66053	4.07091	3.48164	3.49099	3.72984	3.97113
BORCS8-MEF2B	1.30404	1.31197	2.02358	2.07734	0.822255	1.56644
BPGM	3.50908	3.56726	3.14251	3.55417	2.61319	3.28822
BPHL	2.29952	2.3916	3.12098	2.80541	2.73262	2.28486
BPI	5.82834	8.17074	3.65766	3.95623	8.57717	7.83987
BPIFB1	-1.06598	-1.38526	-1.00426	-1.87842	-0.344632	-0.729015
BPIFB9P	-2.42166	-4.96802	-1.63594	-2.27872	-1.91038	-3.10753
BPNT1	5.15813	4.97919	4.87632	5.54125	5.07519	5.04064
BPTF	7.0503	6.77021	7.6234	7.32813	7.22629	7.23431
BRAF	6.02744	5.70882	6.37962	5.99162	6.17477	5.91532
BRAP	5.33031	5.33771	5.88861	5.80432	5.11183	5.25277
BRAT1	4.69062	4.76551	4.55686	4.67814	4.46259	4.61598
BRCA1	7.14269	6.95339	7.95133	7.60073	6.80059	6.99693
BRCA2	7.50086	7.13557	7.57638	7.47053	7.01643	7.12967
BRCC3	5.77227	5.53165	6.07327	6.2443	5.42882	5.67887
BRCC3P1	-2.35353	-0.779012	-0.816532	-2.19924	-0.0955515	-1.23552
BRD1	5.11284	5.00783	6.08971	5.82757	4.9207	5.28565
BRD2	8.08473	7.84704	7.78258	7.66304	8.21715	8.1707
BRD3	6.63181	6.67348	6.15539	5.74999	6.30467	6.5076
BRD4	7.37633	7.54547	7.41119	7.4182	7.34515	7.51264
BRD7	6.5011	6.48746	6.98507	7.12719	6.25373	6.50367
BRD7P4	-3.1001	-2.09331	-2.43036	-5.08607	-2.35412	-2.22952
BRD8	5.34633	5.36298	4.56653	4.22833	5.53155	5.65579
BRD9	5.02955	5.19657	5.69985	5.54191	4.52782	5.05422
BRDT	-0.34384	-0.833123	-0.257214	-0.764823	0.509192	-0.525433
BRE	5.36556	5.40162	5.06644	5.01396	5.54207	5.34438
BRF1	4.14202	4.45033	4.4917	4.48558	4.18508	4.31229
BRF2	4.5662	4.89527	4.39113	4.29149	4.73865	4.57615
BRI3	4.95849	5.05864	4.93229	4.74116	5.11244	4.64964
BRI3BP	7.83174	7.64905	7.80323	8.17967	7.24968	7.52202
BRI3BPP1	-1.1968	-0.587956	-1.14104	-1.18004	-0.213264	-0.484933
BRICD5	0.967442	0.60166	1.39576	-0.459783	0.354455	0.564654
BRIP1	5.93332	5.7101	5.8426	5.77817	5.35381	5.60343
BRIX1	6.07349	6.06457	6.45566	6.80213	5.15956	5.93671
BRK1	6.51675	6.72678	6.31503	6.05284	6.42118	6.43124
BRMS1	4.34122	4.45615	4.7391	5.23698	3.80191	4.37629
BRMS1L	2.5138	2.19186	1.46093	1.6554	1.79006	2.17787
BROX	6.87858	6.77951	6.42602	6.68343	6.60529	6.71092
BRPF1	5.43009	5.35954	5.75734	5.89049	5.27803	5.27012
BRPF3	5.36885	5.31159	4.02386	3.99341	5.31156	5.29761
BRSK1	-1.93623	-1.26758	1.80562	-0.170338	-0.137861	-3.84449
BRSK2	-4.74359	-2.16066	-4.80586	-3.50111	-1.2583	-2.6221
BRWD1	6.66299	6.60847	6.34267	5.77703	6.79884	6.80468
BRWD3	6.02155	5.56259	6.76394	6.44179	6.4037	6.04769
BSCL2	1.77524	1.87846	1.72674	2.08469	1.59201	1.80045
BSDC1	4.42909	4.70419	5.28147	4.62537	4.89697	4.78087
BSG	8.72786	9.24017	8.21567	8.74938	9.07114	9.1067
BSN	-0.656123	-0.32416	0.323423	-0.693753	0.140249	-0.475259
BSND	-1.21401	-1.08787	-1.16513	-1.89735	-0.618072	-0.873896
BSPRY	2.83384	2.39831	-3.2209	-2.76414	3.62656	2.89697
BST1	4.35978	5.20758	0.943364	0.900902	4.91165	4.83071
BST2	5.3049	5.72634	3.75256	3.74998	6.08559	5.60878
BTAF1	6.66209	6.77219	6.46502	6.40328	6.62379	6.76253
BTBD1	6.16964	6.01571	6.68473	6.87503	5.91062	6.04683
BTBD10	4.31981	4.52183	3.35904	3.6788	4.09284	4.31706
BTBD10P2	-2.42166	-1.06113	-2.48393	-2.27872	-0.810842	-0.674567
BTBD11	-0.522074	-0.873258	1.26598	-0.562382	-0.9762	-0.754079
BTBD18	0.928837	0.864874	1.21651	0.468518	1.58605	0.679069
BTBD19	1.21054	1.13624	1.16349	0.482648	1.54782	1.79333
BTBD2	5.7366	6.16583	4.74544	4.61624	6.22241	6.13859
BTBD3	4.89122	5.262	3.90495	4.16896	4.85781	5.19899
BTBD6	3.86424	3.42959	3.80479	3.97982	3.28296	3.43379
BTBD6P1	-0.584502	0.232332	-2.45511	-3.48898	0.737707	-0.355403
BTBD7	6.04472	6.21898	6.01335	6.42557	5.86614	5.95359
BTBD7P1	0.444815	1.14667	-0.500225	-0.883032	0.934989	1.54824
BTBD8	2.05475	1.78227	2.09205	1.42718	3.15889	2.24551
BTBD9	4.28953	4.09024	4.20782	4.55884	4.17938	4.17395
BTD	3.73691	4.0348	1.66987	2.66464	3.77812	3.73524
BTF3	9.15904	9.23123	8.9247	8.87962	8.96403	9.03754
BTF3L4	6.24093	6.55033	6.74763	6.45698	5.85862	6.22533
BTF3L4P2	2.70224	2.67134	3.28841	2.86481	2.97926	2.87489
BTF3P12	-3.15551	-2.6425	-4.80586	-5.08607	-1.25522	-1.03368
BTF3P6	-3.1577	-1.26758	-1.63594	-1.91615	-2.39539	-2.62159
BTF3P7	-0.207097	0.402909	-2.47925	-2.75492	-0.063629	-0.209419
BTG1	6.80572	7.07672	8.03865	6.40228	7.18878	6.97701
BTG2	4.78194	4.69554	2.18282	1.54329	6.16109	5.22429
BTG3	3.64021	3.72564	3.50398	3.67762	3.79061	3.56226
BTK	6.91507	6.92035	6.76162	6.53644	6.73708	6.97861
BTN2A1	4.53072	4.29967	4.57778	3.97832	4.92481	4.4564
BTN2A2	3.02772	3.45538	2.69515	2.27485	3.95409	3.24523
BTN2A3P	1.73219	1.44754	1.76799	-0.294333	2.60256	1.43914
BTN3A1	3.77778	3.6872	3.32321	2.65478	4.52328	3.80556
BTN3A2	5.27679	5.0939	4.43944	4.11547	5.23676	5.03354
BTN3A3	0.300085	0.664755	1.91408	1.41031	1.02998	0.0279729
BTNL8	-3.15862	-2.64609	-4.80586	-5.08607	-0.85292	-2.6221
BTNL9	0.787909	0.307468	0.617678	0.0498675	0.263068	1.02391
BTRC	3.95338	3.64301	4.6225	4.72289	3.71272	3.52765
BUB1	7.14781	7.07808	6.49048	7.41203	6.44151	7.06365
BUB1B	6.84471	6.74924	6.72312	7.14959	6.22258	6.78223
BUB3	8.03097	7.78787	7.60068	7.94375	7.27566	7.67805
BUD13	4.91641	4.97009	5.12635	5.29006	4.62434	4.78608
BUD31	5.6811	5.64247	5.71779	5.92128	5.44994	5.67357
BVES	2.23018	0.686838	0.149825	-1.03125	1.2063	0.584146
BX004987.1	0.0324868	-0.538373	-2.48393	-5.08607	0.0371553	-0.0185169
BYSL	5.27461	5.25236	4.90322	5.37439	4.52782	5.2207
BZW1	8.64329	8.38458	8.4364	9.01804	8.03773	8.12371
BZW1P2	5.70525	5.72134	5.47834	6.16772	5.47	5.53258
BZW2	7.07762	7.05192	7.16212	7.49954	6.39158	6.93233
C10orf10	2.62274	3.10344	-0.162004	0.695291	3.48684	3.51599
C10orf105	-0.656123	-4.41871	-4.80586	-3.50111	-0.277896	-1.72649
C10orf11	3.50416	3.99981	1.83728	1.65578	3.81221	3.50554
C10orf128	-1.57366	-1.79809	3.4656	3.56139	-0.630269	-0.905893
C10orf2	5.23512	5.49857	6.31632	6.37387	4.26811	5.25967
C10orf53	-3.14497	-2.64609	-1.94577	-3.50111	-4.71773	-2.16802
C10orf54	5.53137	6.14508	2.57784	2.87393	6.24154	5.67711
C10orf55	0.76457	1.43324	1.33415	0.439278	2.48249	1.63295
C10orf67	-1.57366	-1.06012	-3.15535	-2.21899	-0.567593	-1.89755
C10orf76	5.31845	5.48226	5.24464	5.23901	5.49972	5.386
C10orf82	-0.242822	-0.0943208	-1.18166	-0.127747	0.342601	0.0847178
C10orf88	3.18268	2.8726	4.326	3.45696	2.6266	2.85479
C10orf95	1.44624	1.00926	1.02703	0.0432127	0.896978	1.50891
C11orf1	3.61622	4.01381	4.12534	4.05063	3.88036	3.75572
C11orf16	-0.836695	-0.444454	-1.63594	-1.38563	-1.2583	-0.47526
C11orf21	3.29533	3.66498	2.77157	2.75314	4.6464	4.14986
C11orf24	4.0476	3.84909	4.08029	4.39976	4.06097	4.06061
C11orf31	5.10754	5.16606	4.84893	5.57146	5.20384	4.89744
C11orf42	-3.15862	-3.38305	-1.99851	-3.50111	-2.3958	-2.25953
C11orf49	3.33185	3.38865	4.00472	4.07991	3.34767	3.48588
C11orf54	4.70324	4.75224	5.07155	4.24201	4.89587	4.63659
C11orf57	6.31978	6.24374	7.09565	6.5684	6.12961	6.23491
C11orf58	6.99206	7.01751	7.24132	7.43799	6.7208	6.90602
C11orf63	-0.432771	-1.67846	2.10679	1.58897	-0.977139	0.0765375
C11orf65	-0.2176	-1.05215	0.620405	0.199331	-0.468447	0.548886
C11orf68	3.08296	3.02634	3.29743	2.85057	3.31017	3.25354
C11orf70	-1.06087	-0.551554	-1.02955	-0.818572	-0.722448	-0.788464
C11orf71	1.95495	2.39998	1.50166	1.17272	2.74706	2.60491
C11orf74	3.21642	3.32201	3.07066	3.10869	3.41669	3.26054
C11orf80	1.55932	0.773072	1.12297	0.981263	2.29859	1.68266
C11orf84	3.22796	2.65404	-4.80586	-5.08607	2.8597	2.74547
C11orf88	-0.841995	-1.11608	-1.50146	-0.748599	-1.60255	-0.717432
C11orf94	-4.74359	-2.64609	-4.80586	-2.76414	-1.91038	-2.25953
C11orf95	3.10816	2.44984	4.32084	3.44921	3.18313	3.1366
C11orf96	-1.93623	-4.96802	-0.413543	-1.17918	-1.01729	-2.6221
C11orf98	4.79871	4.84177	4.39093	4.98208	4.11735	4.61191
C12orf10	3.80716	4.046	4.27895	4.48189	3.83301	3.89022
C12orf29	4.90202	4.97718	6.05135	6.04906	4.47586	4.87486
C12orf4	5.58333	5.56268	5.67559	5.66457	5.05449	5.36342
C12orf40	-1.04315	-0.442448	-1.62271	-1.16658	-0.0331491	0.0700083
C12orf43	4.33162	4.39228	5.03548	5.42359	3.76524	4.1515
C12orf45	6.19946	5.97546	6.57745	6.37053	6.26631	6.36371
C12orf49	6.12434	5.90327	5.72053	6.22365	5.35256	5.69398
C12orf50	2.73952	2.52217	3.33001	2.74313	3.32233	2.98477
C12orf57	3.77605	3.69291	4.09358	3.41066	4.28527	3.77501
C12orf60	1.24741	1.6907	1.51237	1.79366	1.34799	1.3649
C12orf65	4.76708	4.66111	5.09535	5.19295	4.80496	4.90793
C12orf66	3.87998	3.79444	3.87361	3.70216	3.61621	4.13214
C12orf73	2.3857	2.28303	3.50813	3.76064	2.12776	2.13279
C12orf76	3.5532	3.59925	4.32128	3.36114	4.74415	3.93486
C14orf1	5.64433	4.89354	3.6133	4.07062	6.17079	5.44186
C14orf105	-0.235807	-0.416385	-0.279096	0.421639	0.698795	0.345711
C14orf119	5.28461	5.53682	7.41834	7.59951	5.405	5.55745
C14orf132	-0.594835	-0.838517	-0.844272	-0.765287	0.0724664	0.0231998
C14orf142	4.16631	4.17919	4.00471	3.85351	3.79402	3.94341
C14orf159	4.98918	5.40292	5.64902	5.64007	5.19957	5.33272
C14orf166	6.74531	6.81483	5.93129	6.23404	6.38801	6.68084
C14orf169	4.23083	4.8117	3.25484	3.83577	3.6087	4.53195
C14orf178	-0.975732	-4.96802	-1.11361	-1.13902	-0.345387	-1.15171
C14orf2	6.00788	6.355	6.14535	6.57986	6.05555	6.03052
C14orf28	1.13906	1.33576	-0.557933	-0.228089	1.54905	1.25704
C14orf37	2.05083	1.80017	1.53492	1.48379	2.70516	2.59097
C14orf79	1.17487	1.22611	2.52982	2.21226	1.57971	1.82818
C14orf80	2.36035	2.28433	2.74243	3.19657	2.14665	2.46117
C14orf93	3.2003	3.03231	4.27445	3.42779	3.41948	3.37354
C15orf38-AP3S2	2.41135	2.21427	-0.284005	3.29452	0.719189	2.24124
C15orf39	5.65409	5.77092	5.68899	6.41128	5.67994	5.47367
C15orf40	5.23689	5.01738	5.26732	4.977	5.42951	5.29638
C15orf41	3.83501	4.11618	3.66818	3.64543	4.03474	4.00903
C15orf48	-1.93623	-4.96802	-3.2209	-2.76414	-0.810842	-5.42945
C15orf52	0.503879	1.16191	1.17705	0.43862	1.70603	1.30668
C15orf57	4.92734	4.86367	4.91355	4.55072	5.01564	4.76066
C15orf59	0.129627	0.220425	-0.120952	-0.138199	0.600107	0.19996
C15orf61	3.17184	3.53409	3.35077	2.93003	2.94639	3.39537
C15orf62	0.496034	1.09807	1.02703	0.236016	0.599666	1.01094
C15orf65	-1.57366	-2.64609	0.403593	-1.91615	-1.91038	-1.72902
C16orf13	3.83761	3.97156	4.09199	4.78583	3.34296	4.04019
C16orf45	-1.93623	-2.1443	-1.85932	-1.347	0.666143	-1.34199
C16orf46	0.385697	-0.0138196	1.21651	1.18072	-0.469805	0.679069
C16orf52	2.60514	2.46661	2.81619	2.39775	2.46218	2.50718
C16orf54	5.93627	5.89751	4.58082	5.07466	6.23711	5.93671
C16orf58	4.54465	4.38529	5.2468	5.41154	4.41358	4.42497
C16orf59	1.99788	2.28937	3.17713	2.76568	1.06363	1.93687
C16orf62	6.50151	6.56517	6.14894	6.12462	6.32563	6.38574
C16orf70	4.12412	4.28777	4.26309	4.32032	4.36127	4.40668
C16orf71	-1.55906	-1.25749	-1.34643	-1.17918	-0.52807	-1.71022
C16orf72	7.52303	7.35907	7.79284	7.71028	7.18329	7.56636
C16orf74	3.36204	3.63023	1.66989	0.528641	3.93107	3.62965
C16orf86	0.568474	1.36502	-0.355769	-0.998608	0.612917	0.66672
C16orf87	4.21493	3.96254	4.8887	4.56749	4.05928	4.05842
C16orf89	-1.04958	-1.25001	-0.683196	-1.32064	-0.31411	-0.224164
C16orf91	3.49959	3.62817	3.2656	4.09135	2.64859	3.47443
C16orf95	1.18371	1.29547	0.502291	-0.127973	0.399172	1.22376
C16orf96	-4.74359	-4.96802	-1.63594	-2.76414	-3.13277	-2.6221
C17orf100	-1.28415	-2.16066	-1.99851	-5.08607	-1.91038	-1.52256
C17orf105	1.07165	1.22997	0.356019	0.912861	1.96101	1.45823
C17orf107	0.811002	-2.16066	-3.2209	-2.76414	0.475827	-0.571474
C17orf49	5.13788	5.44989	2.47026	3.18858	5.13316	4.86812
C17orf51	0.875516	1.05435	1.7354	3.14856	0.801665	2.48462
C17orf53	3.23941	2.5158	3.66582	3.47998	3.13402	2.74547
C17orf58	3.37016	3.57308	2.62877	2.57927	3.04268	3.29506
C17orf62	5.73079	6.04491	5.05119	5.0026	5.66809	5.72465
C17orf64	-3.15862	-0.575698	-2.48393	-5.08607	-0.810842	-1.97002
[truncated: 15,928 more rows]
