# Supplementary material for: ΔNp73 isoform defines a TP53-mutant-like poor-risk subgroup of acute myeloid leukemia
Source: Cell Rep Med. 2026 Jan 8;7(1):102540. doi: 10.1016/j.xcrm.2025.102540 (PMC12866144; doi:10.1016/j.xcrm.2025.102540)
Supplement: Table S5. ChIP-seq MACS2 peak calling for promoter regions in GFP-ΔNp73-overexpression cells — Annotated peak calling analysis of ΔNp73 bound regions in the MOLM13 ΔNp73-overexpressing cells, using an annotation spanning a +-5kb distance from the transcription start site (TSS). [file mmc6.xlsx]

## Sheet: Sheet1
Table S5. ChIPseq MACS2 peakcalling for promoter regions in GFP-ΔNp73-overexpression cells.
	seqnames	start	end	width	strand	abs_summit	fold_enrichment	annotation	geneChr	geneStart	geneEnd	geneLength	geneStrand	geneId	transcriptId	distanceToTSS	ENSEMBL	SYMBOL	GENENAME
4490	chr6	52995700	52995921	222	*	52995843	11.3174	Promoter	6	52995621	52995948	328	1	125050	ENST00000636484.1	79	ENSG00000202198	RN7SK	RNA component of 7SK nuclear ribonucleoprotein
3146	chr20	50930967	50931406	440	*	50931231	10.3315	Promoter	20	50930984	50945134	14151	1	101927631	ENST00000558899.2	0	ENSG00000259456	ADNP-AS1	ADNP antisense RNA 1
148	chr1	53196915	53197320	406	*	53197069	10.2636	Promoter	1	53196903	53214170	17268	1	1376	ENST00000638135.1	12	ENSG00000157184	CPT2	carnitine palmitoyltransferase 2
3976	chr4	165207731	165208078	348	*	165207924	10.2148	Promoter	4	165207823	165238831	31009	1	11275	ENST00000511305.5	0	ENSG00000109466	KLHL2	kelch like family member 2
695	chr10	91923766	91924239	474	*	91923925	10.1345	Promoter	10	91923770	92031437	107668	1	9044	ENST00000265990.12	0	ENSG00000095564	BTAF1	B-TFIID TATA-box binding protein associated factor 1
3201	chr21	32727316	32727913	598	*	32727724	10.0162	Promoter	21	32628763	32727921	99159	2	8867	ENST00000630077.3	8	ENSG00000159082	SYNJ1	synaptojanin 1
1600	chr14	49862562	49862810	249	*	49862649	9.99413	Promoter	14	49862550	49862849	300	2	378706	ENST00000490232.3	39	ENSG00000274012	RN7SL2	RNA component of signal recognition particle 7SL2
1560	chr14	23321486	23321955	470	*	23321686	9.92307	Promoter	14	23321543	23325298	3756	1	8106	ENST00000556821.5	0	ENSG00000100836	PABPN1	poly(A) binding protein nuclear 1
5812	chr9	71910495	71910971	477	*	71910666	9.86251	Promoter	9	71862452	71910931	48480	2	51104	ENST00000377041.6	0	ENSG00000107362	ABHD17B	abhydrolase domain containing 17B, depalmitoylase
865	chr11	34438888	34439359	472	*	34439106	9.82031	Promoter	11	34438934	34472060	33127	1	847	ENST00000241052.5	0	ENSG00000121691	CAT	catalase
775	chr10	122980370	122980723	354	*	122980539	9.58285	Promoter	10	122980401	122990390	9990	1	118672	ENST00000406217.8	0	ENSG00000179988	PSTK	phosphoseryl-tRNA kinase
109	chr1	38991257	38991592	336	*	38991465	9.57641	Promoter	1	38991276	39006059	14784	1	79647	ENST00000432648.8	0	ENSG00000174574	AKIRIN1	akirin 1
614	chr10	50417881	50418400	520	*	50418171	9.57641	Promoter	10	50344136	50418478	74343	2	259230	ENST00000492601.2	78	ENSG00000198964	SGMS1	sphingomyelin synthase 1
1894	chr15	90265705	90265963	259	*	90265815	9.57641	Promoter	15	90265672	90272211	6540	1	51335	ENST00000379095.5	33	ENSG00000182768	NGRN	neugrin, neurite outgrowth associated
305	chr1	153633973	153634338	366	*	153634181	9.44986	Promoter	1	153633982	153646305	12324	1	26097	ENST00000368690.7	0	ENSG00000160679	CHTOP	chromatin target of PRMT1
1470	chr13	76992027	76992434	408	*	76992202	9.44386	Promoter	13	76992044	77002477	10434	1	1203	ENST00000636780.2	0	ENSG00000102805	CLN5	CLN5 intracellular trafficking protein
5684	chr8	132775433	132775843	411	*	132775596	9.43694	Promoter	8	132775580	132812316	36737	1	51105	ENST00000395376.5	0	ENSG00000129292	PHF20L1	PHD finger protein 20 like 1
402	chr1	200669534	200669920	387	*	200669766	9.33936	Promoter	1	200623896	200669907	46012	2	83479	ENST00000447706.6	0	ENSG00000118197	DDX59	DEAD-box helicase 59
712	chr10	98134751	98135156	406	*	98134908	9.33936	Promoter	10	98134657	98244897	110241	1	27291	ENST00000298999.8	94	ENSG00000166024	R3HCC1L	R3H domain and coiled-coil containing 1 like
4951	chr7	92447565	92447989	425	*	92447807	9.22639	Promoter	7	92412608	92447813	35206	2	105375396	ENST00000641474.1	0	ENSG00000230927	TMBIM7P	transmembrane BAX inhibitor motif containing 7, pseudogene
1180	chr12	69239636	69240002	367	*	69239858	9.20654	Promoter	12	69239642	69269573	29932	1	11052	ENST00000551516.1	0	ENSG00000111605	CPSF6	cleavage and polyadenylation specific factor 6
5645	chr8	123768366	123768968	603	*	123768771	9.19156	Promoter	8	123768439	123815452	47014	1	157769	ENST00000334705.12	0	ENSG00000176853	FAM91A1	family with sequence similarity 91 member A1
4153	chr5	95961386	95961885	500	*	95961605	9.18396	Promoter	5	95885098	95961851	76754	2	22936	ENST00000237853.9	0	ENSG00000118985	ELL2	elongation factor for RNA polymerase II 2
2823	chr2	127387601	127388094	494	*	127387783	9.13348	Promoter	2	127298668	127387975	89308	2	10746	ENST00000682094.1	0	ENSG00000169967	MAP3K2	mitogen-activated protein kinase kinase kinase 2
798	chr11	3797256	3797571	316	*	3797375	9.11613	Promoter	11	3675019	3797554	122536	2	4928	ENST00000324932.12	0	ENSG00000110713	NUP98	nucleoporin 98 and 96 precursor
4458	chr6	38639777	38640204	428	*	38640055	9.02469	Promoter	6	38168451	38639929	471479	2	114781	ENST00000481247.6	0	ENSG00000183826	BTBD9	BTB domain containing 9
4874	chr7	44490383	44490779	397	*	44490584	9.02469	Promoter	7	44379119	44490658	111540	2	23386	ENST00000355451.8	0	ENSG00000015676	NUDCD3	NudC domain containing 3
3591	chr3	133573758	133574412	655	*	133574210	8.93824	Promoter	3	133573976	133587418	13443	1	55573	ENST00000431519.6	0	ENSG00000091527	CDV3	CDV3 homolog
5841	chr9	89318397	89318800	404	*	89318613	8.93814	Promoter	9	89318500	89359663	41164	1	79048	ENST00000375807.8	0	ENSG00000187742	SECISBP2	SECIS binding protein 2
4293	chr5	173056391	173056728	338	*	173056593	8.90332	Promoter	5	173056390	173124581	68192	1	153222	ENST00000520464.1	1	ENSG00000164463	CREBRF	CREB3 regulatory factor
899	chr11	59615366	59615770	405	*	59615512	8.89516	Promoter	11	59574398	59615774	41377	2	5007	ENST00000263847.6	4	ENSG00000110048	OSBP	oxysterol binding protein
4341	chr6	7590256	7590632	377	*	7590440	8.83178	Promoter	6	7590226	7605421	15196	1	154007	ENST00000634363.1	30	ENSG00000168566	SNRNP48	small nuclear ribonucleoprotein U11/U12 subunit 48
1819	chr15	63121902	63122319	418	*	63122064	8.81987	Promoter	15	63121861	63142061	20201	1	114294	ENST00000261893.9	41	ENSG00000103642	LACTB	lactamase beta
3291	chr22	32474753	32475368	616	*	32475035	8.81987	Promoter	22	32474798	32498829	24032	1	25793	ENST00000425028.5	0	ENSG00000100225	FBXO7	F-box protein 7
3940	chr4	141220773	141221421	649	*	141221043	8.81987	Promoter	4	141220887	141222876	1990	1	27309	ENST00000514826.5	0	ENSG00000109445	ZNF330	zinc finger protein 330
4659	chr6	125956849	125957193	345	*	125956957	8.81987	Promoter	6	125956770	125980244	23475	1	135114	ENST00000229633.7	79	ENSG00000111911	HINT3	histidine triad nucleotide binding protein 3
776	chr10	123008192	123008798	607	*	123008442	8.80958	Promoter	10	122990807	123008795	17989	2	64376	ENST00000368886.10	0	ENSG00000095574	IKZF5	IKAROS family zinc finger 5
1744	chr15	34038591	34039096	506	*	34038967	8.75565	Promoter	15	33866227	34039204	172978	2	57099	ENST00000306730.8	108	ENSG00000169857	AVEN	apoptosis and caspase activation inhibitor
102	chr1	35192105	35192533	429	*	35192302	8.75012	Promoter	1	35182936	35193145	10210	2	6421	ENST00000357214.6	612	ENSG00000116560	SFPQ	splicing factor proline and glutamine rich
1984	chr16	46621006	46621334	329	*	46621156	8.71102	Promoter	16	46620466	46621351	886	2	79801	ENST00000564272.1	17	ENSG00000171241	SHCBP1	SHC binding and spindle associated 1
1622	chr14	55051807	55052231	425	*	55051989	8.70484	Promoter	14	55051691	55060782	9092	1	93487	ENST00000556515.1	116	ENSG00000168175	MAPK1IP1L	mitogen-activated protein kinase 1 interacting protein 1 like
3132	chr20	46089632	46089916	285	*	46089798	8.70484	Promoter	20	46067055	46089952	22898	2	57727	ENST00000372291.3	36	ENSG00000124160	NCOA5	nuclear receptor coactivator 5
4223	chr5	134225462	134226075	614	*	134225703	8.69662	Promoter	5	134225757	134225852	96	1	100500905	ENST00000577394.1	0	ENSG00000266751	MIR3661	microRNA 3661
469	chr1	228082731	228083388	658	*	228082896	8.69037	Promoter	1	228082741	228098379	15639	1	375	ENST00000478424.5	0	ENSG00000143761	ARF1	ADP ribosylation factor 1
5226	chr8	42897042	42898005	964	*	42897213	8.61769	Promoter	8	42887728	42897290	9563	2	81790	ENST00000524954.1	0	ENSG00000120925	RNF170	ring finger protein 170
296	chr1	151399590	151399971	382	*	151399751	8.59277	Promoter	1	151399590	151401934	2345	1	5692	ENST00000493673.1	0	ENSG00000159377	PSMB4	proteasome 20S subunit beta 4
1771	chr15	44663277	44663653	377	*	44663494	8.59277	Promoter	15	44562697	44663647	100951	2	80208	ENST00000559511.6	0	ENSG00000104133	SPG11	SPG11 vesicle trafficking associated, spatacsin
5073	chr7	155644512	155645062	551	*	155644906	8.59277	Promoter	7	155644661	155781480	136820	1	155435	ENST00000401878.8	0	ENSG00000184863	RBM33	RNA binding motif protein 33
5830	chr9	83920944	83921391	448	*	83921175	8.53781	Promoter	9	83834099	83921432	87334	2	55582	ENST00000297814.7	41	ENSG00000165115	KIF27	kinesin family member 27
4169	chr5	108728021	108728526	506	*	108728187	8.52796	Promoter	5	108725707	108728322	2616	2	100652853	ENST00000606054.2	0	NA	LINC01023	long intergenic non-protein coding RNA 1023
5347	chr8	66925109	66925486	378	*	66925325	8.48355	Promoter	8	66921934	66925541	3608	2	641638	ENST00000520348.6	55	NA	SNHG6	small nucleolar RNA host gene 6
125	chr1	43975076	43975545	470	*	43975363	8.47102	Promoter	1	43975100	43976379	1280	1	533	ENST00000498208.1	0	ENSG00000117410	ATP6V0B	ATPase H+ transporting V0 subunit b
2852	chr2	151289229	151289610	382	*	151289437	8.46969	Promoter	2	151270470	151289668	19199	2	9111	ENST00000243346.10	58	ENSG00000123609	NMI	N-myc and STAT interactor
1965	chr16	24729770	24730097	328	*	24729893	8.45358	Promoter	16	24729713	24777027	47315	1	27327	ENST00000562829.1	57	ENSG00000090905	TNRC6A	trinucleotide repeat containing adaptor 6A
1228	chr12	100573787	100574297	511	*	100574102	8.37707	Promoter	12	100573809	100600511	26703	1	283431	ENST00000550295.1	0	ENSG00000139354	GAS2L3	growth arrest specific 2 like 3
2857	chr2	156341884	156342476	593	*	156342237	8.37707	Promoter	2	156325098	156342348	17251	2	4929	ENST00000409572.5	0	ENSG00000153234	NR4A2	nuclear receptor subfamily 4 group A member 2
703	chr10	94402847	94403604	758	*	94403163	8.35781	Promoter	10	94402541	94536332	133792	1	23232	ENST00000225235.5	306	ENSG00000108239	TBC1D12	TBC1 domain family member 12
5100	chr8	10054380	10054707	328	*	10054599	8.34686	Promoter	8	10054501	10337823	283323	1	4482	ENST00000518255.5	0	ENSG00000175806	MSRA	methionine sulfoxide reductase A
4194	chr5	123512128	123512729	602	*	123512555	8.33048	Promoter	5	123512177	123617040	104864	1	1456	ENST00000345990.9	0	ENSG00000151292	CSNK1G3	casein kinase 1 gamma 3
1705	chr14	92039688	92040301	614	*	92039914	8.32483	Promoter	14	91965991	92040059	74069	2	9321	ENST00000267622.8	0	ENSG00000100815	TRIP11	thyroid hormone receptor interactor 11
2720	chr2	65227756	65228340	585	*	65227961	8.3206	Promoter	2	65227788	65246737	18950	1	10097	ENST00000476840.5	0	ENSG00000138071	ACTR2	actin related protein 2
3598	chr3	136195960	136196325	366	*	136196091	8.3206	Promoter	3	136151147	136196327	45181	2	55167	ENST00000473093.2	2	ENSG00000174579	MSL2	MSL complex subunit 2
3008	chr2	241356212	241356742	531	*	241356434	8.29956	Promoter	2	241356285	241494841	138557	1	9855	ENST00000264042.8	0	ENSG00000006607	FARP2	FERM, ARH/RhoGEF and pleckstrin domain protein 2
3243	chr21	42974682	42974998	317	*	42974844	8.29757	Promoter	21	42974662	43018051	43390	1	5316	ENST00000480179.1	20	ENSG00000160199	PKNOX1	PBX/knotted 1 homeobox 1
4925	chr7	76358537	76359211	675	*	76358761	8.27546	Promoter	7	76326799	76358991	32193	2	7532	ENST00000307630.5	0	ENSG00000170027	YWHAG	tyrosine 3-monooxygenase/tryptophan 5-monooxygenase activation protein gamma
498	chr1	236524043	236524722	680	*	236524248	8.27323	Promoter	1	236523052	236524508	1457	2	100287902	ENST00000487567.2	0	ENSG00000223776	LGALS8-AS1	LGALS8 antisense RNA 1
1354	chr13	31161310	31161936	627	*	31161540	8.27323	Promoter	13	31134973	31161904	26932	2	10808	ENST00000320027.10	0	ENSG00000120694	HSPH1	heat shock protein family H (Hsp110) member 1
5228	chr8	43140468	43141151	684	*	43140913	8.25906	Promoter	8	43140497	43168008	27512	1	138050	ENST00000517319.1	0	ENSG00000165102	HGSNAT	heparan-alpha-glucosaminide N-acetyltransferase
2629	chr2	27212120	27212700	581	*	27212606	8.25056	Promoter	2	27212177	27213433	1257	1	51374	ENST00000484646.1	0	ENSG00000138085	ATRAID	all-trans retinoic acid induced differentiation factor
97	chr1	32964593	32964862	270	*	32964703	8.24436	Promoter	1	32936445	32964685	28241	2	127544	ENST00000373456.11	0	ENSG00000116514	RNF19B	ring finger protein 19B
756	chr10	112951300	112951565	266	*	112951398	8.23591	Promoter	10	112950646	112951875	1230	2	124902502	ENST00000369391.3	310	NA	LOC124902502	uncharacterized LOC124902502
782	chr10	124801710	124802349	640	*	124802090	8.22227	Promoter	10	124801819	124836667	34849	1	23172	ENST00000298492.6	0	ENSG00000165660	ABRAXAS2	abraxas 2, BRISC complex subunit
2304	chr18	9474921	9475186	266	*	9475008	8.22227	Promoter	18	9475009	9538114	63106	1	10928	ENST00000019317.8	0	ENSG00000017797	RALBP1	ralA binding protein 1
3123	chr20	43457853	43458462	610	*	43458184	8.22227	Promoter	20	43458054	43541881	83828	1	26013	ENST00000657241.1	0	ENSG00000185513	L3MBTL1	L3MBTL histone methyl-lysine binding protein 1
4540	chr6	79077753	79078506	754	*	79078125	8.21347	Promoter	6	78934419	79078254	143836	2	55023	ENST00000275034.5	0	ENSG00000146247	PHIP	pleckstrin homology domain interacting protein
1593	chr14	44897303	44897677	375	*	44897543	8.21092	Promoter	14	44897335	44905569	8235	1	122525	ENST00000557112.1	0	ENSG00000179476	C14orf28	chromosome 14 open reading frame 28
4915	chr7	72879526	72879912	387	*	72879615	8.21092	Promoter	7	72879365	72951440	72076	1	9883	ENST00000395270.5	161	ENSG00000196313	POM121	POM121 transmembrane nucleoporin
4965	chr7	100015649	100016064	416	*	100015822	8.18988	Promoter	7	100015599	100034271	18673	1	7586	ENST00000426572.5	50	ENSG00000106261	ZKSCAN1	zinc finger with KRAB and SCAN domains 1
1352	chr13	30465420	30465858	439	*	30465648	8.17206	Promoter	13	30463311	30465914	2604	2	3146	ENST00000468384.1	56	ENSG00000189403	HMGB1	high mobility group box 1
1624	chr14	55271419	55272136	718	*	55271631	8.17194	Promoter	14	55262908	55272075	9168	2	105370509	ENST00000556183.1	0	ENSG00000258413	FBXO34-AS1	FBXO34 antisense RNA 1
789	chr10	131901179	131901509	331	*	131901354	8.15645	Promoter	10	131901266	131956555	55290	1	55844	ENST00000482010.6	0	ENSG00000175470	PPP2R2D	protein phosphatase 2 regulatory subunit Bdelta
3969	chr4	159103089	159103792	704	*	159103274	8.13107	Promoter	4	159103079	159360173	257095	1	9693	ENST00000691494.1	10	ENSG00000109756	RAPGEF2	Rap guanine nucleotide exchange factor 2
442	chr1	217630841	217631109	269	*	217631004	8.10857	Promoter	1	217426992	217631090	204099	2	55105	ENST00000366935.8	0	ENSG00000092978	GPATCH2	G-patch domain containing 2
1172	chr12	64452195	64452620	426	*	64452360	8.09972	Promoter	12	64452340	64502048	49709	1	29110	ENST00000651878.1	0	ENSG00000183735	TBK1	TANK binding kinase 1
4729	chr6	149316905	149317380	476	*	149317174	8.09972	Promoter	6	149317534	149411395	93862	1	23118	ENST00000636456.1	-154	ENSG00000055208	TAB2	TGF-beta activated kinase 1 (MAP3K7) binding protein 2
2067	chr16	86554848	86555240	393	*	86555037	8.09474	Promoter	16	86530186	86555235	25050	2	64779	ENST00000360900.11	0	ENSG00000103248	MTHFSD	methenyltetrahydrofolate synthetase domain containing
4950	chr7	92246011	92246296	286	*	92246171	8.09474	Promoter	7	92198969	92246100	47132	2	889	ENST00000394507.5	0	ENSG00000001631	KRIT1	KRIT1 ankyrin repeat containing
5461	chr8	89984287	89984748	462	*	89984592	8.09474	Promoter	8	89924515	89984682	60168	2	4683	ENST00000697292.1	0	ENSG00000104320	NBN	nibrin
1409	chr13	48094666	48095157	492	*	48094901	8.08307	Promoter	13	48075724	48095104	19381	2	29079	ENST00000258648.7	0	ENSG00000136146	MED4	mediator complex subunit 4
1768	chr15	43746536	43746912	377	*	43746645	8.08307	Promoter	15	43746484	43771531	25048	1	2923	ENST00000686227.1	52	ENSG00000167004	PDIA3	protein disulfide isomerase family A member 3
2854	chr2	152175517	152175818	302	*	152175661	8.08307	Promoter	2	152116801	152175763	58963	2	10254	ENST00000263904.5	0	ENSG00000115145	STAM2	signal transducing adaptor molecule 2
241	chr1	108746726	108747227	502	*	108747127	8.07309	Promoter	1	108746682	108753201	6520	1	6814	ENST00000469338.1	44	ENSG00000116266	STXBP3	syntaxin binding protein 3
2901	chr2	178450688	178451075	388	*	178450901	8.07309	Promoter	2	178431435	178450740	19306	2	8575	ENST00000676505.1	0	ENSG00000180228	PRKRA	protein activator of interferon induced protein kinase EIF2AK2
2486	chr19	29212627	29213243	617	*	29212807	8.06447	Promoter	19	29213235	29215815	2581	1	105372352	ENST00000587859.1	0	ENSG00000267498	UQCRFS1-DT	UQCRFS1 divergent transcript
4826	chr7	17298873	17299435	563	*	17299253	8.06447	Promoter	7	16970320	17299288	328969	2	101927609	ENST00000643090.1	0	ENSG00000237773	LOC101927609	uncharacterized LOC101927609
1182	chr12	69359730	69360058	329	*	69359900	8.03787	Promoter	12	69359743	69390870	31128	1	8089	ENST00000247843.7	0	ENSG00000127337	YEATS4	YEATS domain containing 4
3401	chr3	33717814	33718163	350	*	33718011	8.0307	Promoter	3	33496245	33718049	221805	2	23122	ENST00000468888.6	0	ENSG00000163539	CLASP2	cytoplasmic linker associated protein 2
1327	chr13	24512272	24512641	370	*	24512484	8.02456	Promoter	13	24420931	24512778	91848	2	143	ENST00000381989.4	137	ENSG00000102699	PARP4	poly(ADP-ribose) polymerase family member 4
60	chr1	22052720	22053465	746	*	22053062	8.01052	Promoter	1	22052760	22091559	38800	1	998	ENST00000695860.1	0	ENSG00000070831	CDC42	cell division cycle 42
3087	chr20	25696380	25696775	396	*	25696641	7.9851	Promoter	20	25676949	25696815	19867	2	26152	ENST00000481610.1	40	ENSG00000130684	ZNF337	zinc finger protein 337
2795	chr2	105337214	105337898	685	*	105337363	7.9818	Promoter	2	105337532	105345596	8065	1	79074	ENST00000410049.1	0	ENSG00000135974	C2orf49	chromosome 2 open reading frame 49
2897	chr2	177618507	177619011	505	*	177618767	7.9818	Promoter	2	177612999	177618742	5744	2	92104	ENST00000355689.6	0	ENSG00000197557	IFT70A	intraflagellar transport 70A
4850	chr7	29685180	29685606	427	*	29685380	7.9818	Promoter	7	29684773	29685192	420	2	100271874	ENST00000454624.1	0	NA	ZNRF2P2	zinc and ring finger 2 pseudogene 2
3614	chr3	143001694	143002039	346	*	143001799	7.979	Promoter	3	143001627	143021585	19959	1	23350	ENST00000470400.5	67	ENSG00000163714	U2SURP	U2 snRNP associated SURP domain containing
3784	chr4	39638520	39638885	366	*	39638740	7.979	Promoter	4	39546336	39638865	92530	2	201895	ENST00000295958.10	0	ENSG00000163683	SMIM14	small integral membrane protein 14
2865	chr2	160407104	160407833	730	*	160407387	7.97661	Promoter	2	160407810	160407882	73	2	100616364	ENST00000585005.1	49	ENSG00000283734	MIR4785	microRNA 4785
3571	chr3	128726042	128726609	568	*	128726375	7.97454	Promoter	3	128726136	128814762	88627	1	7879	ENST00000676425.1	0	ENSG00000075785	RAB7A	RAB7A, member RAS oncogene family
588	chr10	30434148	30434432	285	*	30434286	7.97113	Promoter	10	30434184	30461833	27650	1	1326	ENST00000263056.6	0	ENSG00000107968	MAP3K8	mitogen-activated protein kinase kinase kinase 8
4462	chr6	41073268	41073787	520	*	41073518	7.97113	Promoter	6	41072983	41097950	24968	1	4800	ENST00000353205.5	285	ENSG00000001167	NFYA	nuclear transcription factor Y subunit alpha
4447	chr6	36443075	36443464	390	*	36443218	7.92923	Promoter	6	36443038	36474889	31852	1	222658	ENST00000460983.1	37	ENSG00000112078	KCTD20	potassium channel tetramerization domain containing 20
5438	chr8	85245569	85245938	370	*	85245714	7.9265	Promoter	8	85222731	85245717	22987	2	105375936	ENST00000549291.1	0	NA	LOC105375936	uncharacterized LOC105375936
2029	chr16	71484312	71484536	225	*	71484445	7.92268	Promoter	16	71474384	71484610	10227	2	7567	ENST00000565100.6	74	ENSG00000157429	ZNF19	zinc finger protein 19
2276	chr17	81977593	81978097	505	*	81977715	7.88659	Promoter	17	81977602	81996846	19245	1	79058	ENST00000344865.10	0	ENSG00000169696	ASPSCR1	ASPSCR1 tether for SLC2A4, UBX domain containing
3888	chr4	105146023	105146836	814	*	105146595	7.88659	Promoter	4	105146293	105279816	133524	1	54790	ENST00000513237.5	0	ENSG00000168769	TET2	tet methylcytosine dioxygenase 2
3442	chr3	49093469	49093848	380	*	49093573	7.87758	Promoter	3	49024375	49093587	69213	2	54870	ENST00000703937.1	0	ENSG00000198218	QRICH1	glutamine rich 1
984	chr11	102346780	102347677	898	*	102346889	7.87197	Promoter	11	102347211	102349013	1803	1	329	ENST00000527808.1	0	ENSG00000110330	BIRC2	baculoviral IAP repeat containing 2
394	chr1	193105168	193105498	331	*	193105375	7.86534	Promoter	1	193090866	193105433	14568	2	51022	ENST00000608166.2	0	ENSG00000023572	GLRX2	glutaredoxin 2
1072	chr12	14803109	14803435	327	*	14803310	7.86534	Promoter	12	14801000	14803476	2477	2	51729	ENST00000543316.1	41	ENSG00000084463	WBP11	WW domain binding protein 11
3189	chr21	28884916	28885280	365	*	28885065	7.86534	Promoter	21	28872191	28885367	13177	2	29104	ENST00000303775.10	87	ENSG00000156239	N6AMT1	N-6 adenine-specific DNA methyltransferase 1
4585	chr6	98947567	98947886	320	*	98947715	7.86534	Promoter	6	98868535	98947946	79412	2	26235	ENST00000369244.7	60	ENSG00000112234	FBXL4	F-box and leucine rich repeat protein 4
3743	chr4	7043580	7043870	291	*	7043756	7.84334	Promoter	4	7043535	7055314	11780	1	93624	ENST00000512388.1	45	ENSG00000173011	TADA2B	transcriptional adaptor 2B
3606	chr3	139389245	139389674	430	*	139389400	7.83613	Promoter	3	139353946	139389648	35703	2	9276	ENST00000677073.1	0	ENSG00000184432	COPB2	COPI coat complex subunit beta 2
2937	chr2	199911248	199911853	606	*	199911493	7.82784	Promoter	2	199911293	199928273	16981	1	205327	ENST00000319974.6	0	ENSG00000178074	C2orf69	chromosome 2 open reading frame 69
144	chr1	52033207	52033515	309	*	52033354	7.81818	Promoter	1	52020153	52033350	13198	2	51060	ENST00000648686.1	0	ENSG00000117862	TXNDC12	thioredoxin domain containing 12
1577	chr14	34461945	34462217	273	*	34462038	7.81818	Promoter	14	34432788	34462240	29453	2	171546	ENST00000298130.5	23	ENSG00000165389	SPTSSA	serine palmitoyltransferase small subunit A
2710	chr2	64143773	64144371	599	*	64144147	7.81818	Promoter	2	64100398	64144362	43965	2	57162	ENST00000466177.6	0	ENSG00000197329	PELI1	pellino E3 ubiquitin protein ligase 1
1842	chr15	72473888	72474938	1051	*	72474060	7.81735	Promoter	15	72407778	72474209	66432	2	105370888	ENST00000562573.1	0	ENSG00000261423	TMEM202-AS1	TMEM202 antisense RNA 1
2014	chr16	67480698	67481143	446	*	67480975	7.80947	Promoter	16	67438321	67481079	42759	2	9114	ENST00000565835.5	0	ENSG00000159720	ATP6V0D1	ATPase H+ transporting V0 subunit d1
3890	chr4	105708800	105709180	381	*	105708984	7.80679	Promoter	4	105682627	105709108	26482	2	57117	ENST00000451321.6	0	ENSG00000138785	INTS12	integrator complex subunit 12
5878	chr9	105448127	105448498	372	*	105448410	7.80679	Promoter	9	105448136	105506475	58340	1	83856	ENST00000480279.1	0	ENSG00000106701	FSD1L	fibronectin type III and SPRY domain containing 1 like
5943	chr9	136482624	136482964	341	*	136482848	7.80056	Promoter	9	136440105	136483040	42936	2	9919	ENST00000684901.1	76	ENSG00000148396	SEC16A	SEC16 homolog A, endoplasmic reticulum export factor
1194	chr12	76559333	76560160	828	*	76559573	7.7904	Promoter	12	76559870	76615431	55562	1	105369850	ENST00000702157.1	0	ENSG00000257526	LOC105369850	uncharacterized LOC105369850
1874	chr15	82809698	82810628	931	*	82809837	7.77983	Promoter	15	82809628	82836108	26481	1	123720	ENST00000286760.5	70	ENSG00000156232	WHAMM	WASP homolog associated with actin, golgi membranes and microtubules
723	chr10	101694501	101694777	277	*	101694668	7.76512	Promoter	10	101610666	101695170	84505	2	6468	ENST00000331272.9	393	ENSG00000107829	FBXW4	F-box and WD repeat domain containing 4
5364	chr8	70668689	70668948	260	*	70668838	7.74911	Promoter	8	70635318	70669174	33857	2	51110	ENST00000522447.5	226	ENSG00000147592	LACTB2	lactamase beta 2
2401	chr19	1592416	1592715	300	*	1592572	7.74267	Promoter	19	1585055	1592392	7338	2	53615	ENST00000592965.2	-24	ENSG00000071655	MBD3	methyl-CpG binding domain protein 3
2711	chr2	64524521	64525176	656	*	64524732	7.71639	Promoter	2	64524527	64592134	67608	1	54812	ENST00000498706.5	0	ENSG00000119844	AFTPH	aftiphilin
1346	chr13	29594704	29595131	428	*	29594991	7.70052	Promoter	13	29509414	29595688	86275	2	6541	ENST00000380752.10	557	ENSG00000139514	SLC7A1	solute carrier family 7 member 1
2160	chr17	34980537	34981093	557	*	34980657	7.70052	Promoter	17	34942559	34981078	38520	2	10693	ENST00000585073.1	0	ENSG00000132141	CCT6B	chaperonin containing TCP1 subunit 6B
3708	chr3	195442500	195442936	437	*	195442699	7.70052	Promoter	3	195295760	195442853	147094	2	23527	ENST00000635383.1	0	ENSG00000114331	ACAP2	ArfGAP with coiled-coil, ankyrin repeat and PH domains 2
1024	chr11	122656075	122656288	214	*	122656197	7.68229	Promoter	11	122655725	122727599	71875	1	84959	ENST00000525711.1	350	ENSG00000154127	UBASH3B	ubiquitin associated and SH3 domain containing B
1296	chr12	123364440	123364794	355	*	123364527	7.68229	Promoter	12	123364764	123364843	80	2	102466877	ENST00000614241.1	49	ENSG00000284425	MIR8072	microRNA 8072
4493	chr6	53348487	53348986	500	*	53348814	7.68229	Promoter	6	53267404	53348950	81547	2	60481	ENST00000304434.11	0	ENSG00000012660	ELOVL5	ELOVL fatty acid elongase 5
5894	chr9	112379515	112379851	337	*	112379742	7.68229	Promoter	9	112380080	112472405	92326	1	84263	ENST00000398803.1	-229	ENSG00000119471	HSDL2	hydroxysteroid dehydrogenase like 2
4795	chr7	1530860	1531514	655	*	1530968	7.6694	Promoter	7	1530702	1543043	12342	1	7975	ENST00000343242.9	158	ENSG00000198517	MAFK	MAF bZIP transcription factor K
979	chr11	95067398	95067952	555	*	95067614	7.66113	Promoter	11	95068058	95069088	1031	1	10929	ENST00000638426.1	-106	ENSG00000263465	SRSF8	serine and arginine rich splicing factor 8
1140	chr12	51238857	51239136	280	*	51238980	7.66113	Promoter	12	51238886	51271362	32477	1	9802	ENST00000604900.5	0	ENSG00000183283	DAZAP2	DAZ associated protein 2
2762	chr2	86562817	86563346	530	*	86563184	7.66113	Promoter	2	86505775	86563166	57392	2	51652	ENST00000393773.7	0	ENSG00000115561	CHMP3	charged multivesicular body protein 3
5793	chr9	37120549	37120958	410	*	37120739	7.66113	Promoter	9	37120574	37358149	237576	1	84186	ENST00000336755.10	0	ENSG00000147905	ZCCHC7	zinc finger CCHC-type containing 7
5834	chr9	86353948	86354302	355	*	86354181	7.66113	Promoter	9	86287733	86354410	66678	2	79670	ENST00000277141.10	108	ENSG00000083223	TUT7	terminal uridylyl transferase 7
3340	chr3	3127147	3127477	331	*	3127228	7.65635	Promoter	3	3127061	3131752	4692	1	51095	ENST00000469632.1	86	ENSG00000072756	TRNT1	tRNA nucleotidyl transferase 1
4881	chr7	45000227	45000532	306	*	45000353	7.63627	Promoter	7	45000249	45076414	76166	1	83605	ENST00000488727.5	0	ENSG00000136280	CCM2	CCM2 scaffold protein
5005	chr7	121395770	121396088	319	*	121395856	7.63627	Promoter	7	121348878	121396308	47431	2	10447	ENST00000359943.8	220	ENSG00000196937	FAM3C	FAM3 metabolism regulating signaling molecule C
5973	chrX	40581186	40581503	318	*	40581252	7.63627	Promoter	23	40581036	40605946	24911	1	10159	ENST00000447485.6	150	ENSG00000182220	ATP6AP2	ATPase H+ transporting accessory protein 2
6027	chrX	155027152	155027454	303	*	155027313	7.63627	Promoter	23	155027153	155054681	27529	1	65991	ENST00000484175.5	0	ENSG00000165775	FUNDC2	FUN14 domain containing 2
903	chr11	61429528	61429852	325	*	61429655	7.63497	Promoter	11	61416429	61429814	13386	2	79869	ENST00000413232.5	0	ENSG00000149532	CPSF7	cleavage and polyadenylation specific factor 7
3519	chr3	101676368	101677039	672	*	101676627	7.63497	Promoter	3	101676424	101679217	2794	1	100009676	ENST00000609682.2	0	ENSG00000256628	ZBTB11-AS1	ZBTB11 antisense RNA 1
2233	chr17	64505865	64506205	341	*	64505949	7.63401	Promoter	17	64498257	64505950	7694	2	1655	ENST00000580026.6	0	ENSG00000108654	DDX5	DEAD-box helicase 5
2314	chr18	12376719	12377140	422	*	12376892	7.61269	Promoter	18	12328957	12377108	48152	2	10939	ENST00000687337.1	0	ENSG00000141385	AFG3L2	AFG3 like matrix AAA peptidase subunit 2
2988	chr2	230712856	230713484	629	*	230713177	7.61269	Promoter	2	230712842	230821075	108234	1	51719	ENST00000258418.10	14	ENSG00000135932	CAB39	calcium binding protein 39
3569	chr3	128052427	128052811	385	*	128052637	7.61017	Promoter	3	128052434	128061376	8943	1	29927	ENST00000699280.1	0	ENSG00000058262	SEC61A1	SEC61 translocon subunit alpha 1
4142	chr5	87412478	87412743	266	*	87412632	7.60666	Promoter	5	87409073	87412850	3778	2	902	ENST00000505230.1	107	ENSG00000134480	CCNH	cyclin H
3725	chr4	1870585	1871056	472	*	1870706	7.59348	Promoter	4	1871393	1982192	110800	1	7468	ENST00000508803.6	-337	ENSG00000109685	NSD2	nuclear receptor binding SET domain protein 2
5012	chr7	127392336	127392707	372	*	127392414	7.58823	Promoter	7	127370043	127392691	22649	2	168850	ENST00000393313.5	0	ENSG00000048405	ZNF800	zinc finger protein 800
3245	chr21	44011958	44012951	994	*	44012577	7.57676	Promoter	21	44012309	44106552	94244	1	7109	ENST00000291574.9	0	ENSG00000160218	TRAPPC10	trafficking protein particle complex subunit 10
3643	chr3	157159501	157160063	563	*	157159808	7.57676	Promoter	3	157148241	157160094	11854	2	57018	ENST00000470121.5	31	ENSG00000163660	CCNL1	cyclin L1
1701	chr14	91060376	91060703	328	*	91060520	7.55989	Promoter	14	90847861	91060641	212781	2	9252	ENST00000614987.5	0	ENSG00000100784	RPS6KA5	ribosomal protein S6 kinase A5
1998	chr16	50742023	50742540	518	*	50742204	7.55989	Promoter	16	50742305	50742377	73	1	100422972	ENST00000578512.1	0	ENSG00000264947	MIR3181	microRNA 3181
3780	chr4	37977326	37977895	570	*	37977518	7.55989	Promoter	4	37977310	38090065	112756	1	23216	ENST00000446803.6	16	ENSG00000065882	TBC1D1	TBC1 domain family member 1
3866	chr4	94451995	94452502	508	*	94452288	7.55989	Promoter	4	94451956	94665500	213545	1	10611	ENST00000542407.5	39	ENSG00000163110	PDLIM5	PDZ and LIM domain 5
2079	chr17	1229487	1229793	307	*	1229617	7.55338	Promoter	17	1003519	1229738	226220	2	29	ENST00000574139.7	0	ENSG00000159842	ABR	ABR activator of RhoGEF and GTPase
2099	chr17	7307624	7308037	414	*	7307890	7.55338	Promoter	17	7307628	7312463	4836	1	1984	ENST00000336458.13	0	ENSG00000132507	EIF5A	eukaryotic translation initiation factor 5A
4888	chr7	50304131	50304660	530	*	50304450	7.55338	Promoter	7	50304251	50400627	96377	1	10320	ENST00000698574.1	0	ENSG00000185811	IKZF1	IKAROS family zinc finger 1
3630	chr3	150762652	150763217	566	*	150762946	7.54206	Promoter	3	150741125	150763169	22045	2	6478	ENST00000312960.4	0	ENSG00000181788	SIAH2	siah E3 ubiquitin protein ligase 2
592	chr10	32346396	32347196	801	*	32346562	7.53931	Promoter	10	32267751	32347158	79408	2	80314	ENST00000319778.11	0	ENSG00000120616	EPC1	enhancer of polycomb homolog 1
519	chr1	248826403	248826819	417	*	248826570	7.52684	Promoter	1	248826377	248826443	67	1	100422879	ENST00000582636.1	26	ENSG00000264500	MIR3124	microRNA 3124
2731	chr2	69915286	69915830	545	*	69915459	7.52684	Promoter	2	69915132	69916446	1315	1	4084	ENST00000410000.2	154	ENSG00000059728	MXD1	MAX dimerization protein 1
2924	chr2	195657316	195657786	471	*	195657528	7.52684	Promoter	2	195657449	195680433	22985	1	57181	ENST00000418005.1	0	ENSG00000196950	SLC39A10	solute carrier family 39 member 10
4021	chr5	10353342	10353681	340	*	10353468	7.52684	Promoter	5	10341732	10353602	11871	2	101929977	ENST00000705516.1	0	ENSG00000259802	MARCHF6-DT	MARCHF6 divergent transcript
1858	chr15	77070624	77071175	552	*	77070822	7.52667	Promoter	15	77041404	77071109	29706	2	10099	ENST00000267970.9	0	ENSG00000140391	TSPAN3	tetraspanin 3
3675	chr3	179451024	179451526	503	*	179451199	7.52667	Promoter	3	179396088	179451470	55383	2	59345	ENST00000232564.8	0	ENSG00000114450	GNB4	G protein subunit beta 4
4911	chr7	66740763	66741096	334	*	66740931	7.5137	Promoter	7	66740733	66811464	70732	1	27342	ENST00000284957.9	30	ENSG00000154710	RABGEF1	RAB guanine nucleotide exchange factor 1
80	chr1	27773200	27773584	385	*	27773455	7.51027	Promoter	1	27773219	27824443	51225	1	23673	ENST00000373943.9	0	ENSG00000117758	STX12	syntaxin 12
3200	chr21	32612056	32612702	647	*	32612431	7.51027	Promoter	21	32496321	32612555	116235	2	110091775	ENST00000674122.1	0	ENSG00000265590	CFAP298-TCP10L	CFAP298-TCP10L readthrough
358	chr1	172533046	172533577	532	*	172533222	7.49644	Promoter	1	172533118	172611831	78714	1	51430	ENST00000616058.4	0	ENSG00000094975	SUCO	SUN domain containing ossification factor
3358	chr3	12557145	12557463	319	*	12557253	7.49644	Promoter	3	12557269	12585792	28524	1	23609	ENST00000677142.1	0	ENSG00000075975	MKRN2	makorin ring finger protein 2
3600	chr3	136862483	136862764	282	*	136862621	7.49644	Promoter	3	136846039	136862618	16580	2	101927597	ENST00000663856.1	0	NA	NCK1-DT	NCK1 divergent transcript
4662	chr6	127266898	127267580	683	*	127267283	7.49644	Promoter	6	127266888	127286903	20016	1	81847	ENST00000480444.1	10	ENSG00000118518	RNF146	ring finger protein 146
168	chr1	64966194	64966446	253	*	64966330	7.48719	Promoter	1	64833234	64966284	133051	2	3716	ENST00000671929.2	0	ENSG00000162434	JAK1	Janus kinase 1
2094	chr17	5486605	5486856	252	*	5486712	7.48719	Promoter	17	5482810	5486811	4002	2	51009	ENST00000571968.1	0	ENSG00000072849	DERL2	derlin 2
2287	chr18	2571058	2571480	423	*	2571376	7.48719	Promoter	18	2554786	2571233	16448	2	64863	ENST00000577166.5	0	ENSG00000101574	METTL4	methyltransferase 4, N6-adenosine
3622	chr3	149129642	149129890	249	*	149129730	7.48719	Promoter	3	149129691	149154109	24419	1	84343	ENST00000486530.1	0	ENSG00000163755	HPS3	HPS3 biogenesis of lysosomal organelles complex 2 subunit 1
3143	chr20	50153285	50153641	357	*	50153536	7.48463	Promoter	20	50124969	50153640	28672	2	387521	ENST00000371658.3	0	ENSG00000240849	PEDS1	plasmanylethanolamine desaturase 1
5744	chr9	5629166	5629476	311	*	5629276	7.47443	Promoter	9	5629119	5776552	147434	1	57589	ENST00000418622.7	47	ENSG00000107036	RIC1	RIC1 homolog, RAB6A GEF complex partner 1
2893	chr2	177263836	177264433	598	*	177264033	7.46806	Promoter	2	177230305	177264141	33837	2	4780	ENST00000397063.9	0	ENSG00000116044	NFE2L2	NFE2 like bZIP transcription factor 2
4528	chr6	73653560	73654225	666	*	73653909	7.46552	Promoter	6	73593379	73653992	60614	2	26503	ENST00000355773.6	0	ENSG00000119899	SLC17A5	solute carrier family 17 member 5
680	chr10	86521024	86521639	616	*	86521437	7.46129	Promoter	10	86435256	86521792	86537	2	23063	ENST00000298767.10	153	ENSG00000062650	WAPL	WAPL cohesin release factor
2192	chr17	48908492	48908826	335	*	48908692	7.46129	Promoter	17	48908716	48927103	18388	1	65264	ENST00000506498.5	0	ENSG00000159202	UBE2Z	ubiquitin conjugating enzyme E2 Z
2577	chr19	57916124	57916573	450	*	57916273	7.46129	Promoter	19	57910085	57916577	6493	2	147687	ENST00000598629.5	4	ENSG00000173480	ZNF417	zinc finger protein 417
2884	chr2	173075805	173076463	659	*	173076062	7.46129	Promoter	2	173075836	173191172	115337	1	51776	ENST00000468408.5	0	ENSG00000091436	MAP3K20	mitogen-activated protein kinase kinase kinase 20
349	chr1	168225815	168226493	679	*	168226146	7.45138	Promoter	1	168225938	168236770	10833	1	375035	ENST00000471981.1	0	ENSG00000213064	SFT2D2	SFT2 domain containing 2
2584	chr2	677400	677798	399	*	677734	7.45138	Promoter	2	663877	677406	13530	2	129787	ENST00000281017.8	0	ENSG00000151353	TMEM18	transmembrane protein 18
3751	chr4	13627298	13627960	663	*	13627478	7.45138	Promoter	4	13627865	13627957	93	1	100847023	ENST00000578707.1	0	ENSG00000266240	MIR5091	microRNA 5091
646	chr10	70404103	70404711	609	*	70404186	7.4429	Promoter	10	70404145	70428618	24474	1	1979	ENST00000373218.5	0	ENSG00000148730	EIF4EBP2	eukaryotic translation initiation factor 4E binding protein 2
5919	chr9	125240928	125241244	317	*	125241100	7.4429	Promoter	9	125234860	125241342	6483	2	3309	ENST00000680640.1	98	ENSG00000044574	HSPA5	heat shock protein family A (Hsp70) member 5
824	chr11	10540871	10541096	226	*	10540978	7.42017	Promoter	11	10519034	10540906	21873	2	50862	ENST00000533412.5	0	ENSG00000110315	RNF141	ring finger protein 141
1908	chr15	97960794	97961216	423	*	97960983	7.42017	Promoter	15	97960703	97973833	13131	1	91947	ENST00000268042.7	91	ENSG00000140450	ARRDC4	arrestin domain containing 4
4155	chr5	96807590	96808058	469	*	96807829	7.42017	Promoter	5	96774484	96807945	33462	2	51752	ENST00000443439.7	0	ENSG00000164307	ERAP1	endoplasmic reticulum aminopeptidase 1
4712	chr6	144064293	144064554	262	*	144064443	7.42017	Promoter	6	143942624	144064511	121888	2	5325	ENST00000626373.2	0	ENSG00000118495	PLAGL1	PLAG1 like zinc finger 1
458	chr1	224434578	224435119	542	*	224434674	7.40685	Promoter	1	224434660	224588616	153957	1	149111	ENST00000471578.5	0	ENSG00000143786	CNIH3	cornichon family AMPA receptor auxiliary protein 3
800	chr11	3855217	3855539	323	*	3855435	7.40685	Promoter	11	3854318	3855509	1192	2	105376527	ENST00000415809.1	0	ENSG00000228661	STIM1-AS1	STIM1 antisense RNA 1
1723	chr14	100376011	100376317	307	*	100376138	7.40685	Promoter	14	100334493	100376251	41759	2	7453	ENST00000556645.5	0	ENSG00000140105	WARS1	tryptophanyl-tRNA synthetase 1
4877	chr7	44748945	44749354	410	*	44749055	7.40685	Promoter	7	44748962	44757561	8600	1	83637	ENST00000416856.5	0	ENSG00000122515	ZMIZ2	zinc finger MIZ-type containing 2
1111	chr12	42237628	42238065	438	*	42237853	7.40163	Promoter	12	42161672	42237800	76129	2	10138	ENST00000547724.1	0	ENSG00000015153	YAF2	YY1 associated factor 2
3741	chr4	6782875	6783176	302	*	6783029	7.40163	Promoter	4	6782732	6884170	101439	1	9778	ENST00000425103.5	143	ENSG00000170871	KIAA0232	KIAA0232
608	chr10	43436726	43437414	689	*	43437034	7.39711	Promoter	10	43436841	43481678	44838	1	642819	ENST00000315429.11	0	ENSG00000243660	ZNF487	zinc finger protein 487
661	chr10	75431265	75431591	327	*	75431373	7.37142	Promoter	10	75430571	75431588	1018	2	107984293	ENST00000427610.1	0	NA	LOC107984293	uncharacterized LOC107984293
1115	chr12	43758887	43759297	411	*	43759013	7.37142	Promoter	12	43758944	43786975	28032	1	51135	ENST00000440781.6	0	ENSG00000198001	IRAK4	interleukin 1 receptor associated kinase 4
2621	chr2	24792934	24793263	330	*	24793143	7.37142	Promoter	2	24790205	24793053	2849	2	105369164	ENST00000480190.1	0	NA	LOC105369164	uncharacterized LOC105369164
2916	chr2	190534336	190534593	258	*	190534460	7.37142	Promoter	2	190510498	190534349	23852	2	100131211	ENST00000414176.5	0	ENSG00000189362	NEMP2	nuclear envelope integral membrane protein 2
387	chr1	185156399	185156855	457	*	185156627	7.36523	Promoter	1	185118101	185156953	38853	2	81627	ENST00000367506.10	98	ENSG00000121486	TRMT1L	tRNA methyltransferase 1 like
637	chr10	68074629	68075149	521	*	68074937	7.36523	Promoter	10	68067182	68074857	7676	2	26091	ENST00000505760.5	0	ENSG00000148634	HERC4	HECT and RLD domain containing E3 ubiquitin protein ligase 4
1123	chr12	46383000	46383292	293	*	46383132	7.36523	Promoter	12	46383433	46495203	111771	1	100288798	ENST00000687751.1	-141	NA	SLC38A4-AS1	SLC38A4 antisense RNA 1
3584	chr3	130893417	130893730	314	*	130893563	7.36523	Promoter	3	130893991	131003150	109160	1	27032	ENST00000508532.5	-261	ENSG00000017260	ATP2C1	ATPase secretory pathway Ca2+ transporting 1
3974	chr4	163494223	163494522	300	*	163494339	7.36523	Promoter	4	163494442	163519720	25279	1	55319	ENST00000509657.5	0	ENSG00000198498	TMA16	translation machinery associated 16 homolog
4292	chr5	172983831	172984471	641	*	172984321	7.36523	Promoter	5	172983831	173020557	36727	1	8992	ENST00000517669.1	0	ENSG00000113732	ATP6V0E1	ATPase H+ transporting V0 subunit e1
5880	chr9	107283281	107283993	713	*	107283349	7.36523	Promoter	9	107283279	107332189	48911	1	5887	ENST00000358015.8	2	ENSG00000119318	RAD23B	RAD23 homolog B, nucleotide excision repair protein
4053	chr5	39073969	39074637	669	*	39074073	7.36082	Promoter	5	38937920	39074399	136480	2	253260	ENST00000357387.8	0	ENSG00000164327	RICTOR	RPTOR independent companion of MTOR complex 2
1791	chr15	52019295	52019832	538	*	52019531	7.35751	Promoter	15	52019251	52067359	48109	1	5597	ENST00000680652.1	44	ENSG00000069956	MAPK6	mitogen-activated protein kinase 6
2199	chr17	50866732	50867250	519	*	50866961	7.32291	Promoter	17	50866754	50910774	44021	1	400604	ENST00000671267.1	0	ENSG00000229980	TOB1-AS1	TOB1 antisense RNA 1
3724	chr4	1347331	1347590	260	*	1347474	7.32138	Promoter	4	1347637	1387726	40090	1	57654	ENST00000679242.1	-47	ENSG00000163945	UVSSA	UV stimulated scaffold protein A
421	chr1	206685031	206685597	567	*	206685145	7.31938	Promoter	1	206684944	206732863	47920	1	9261	ENST00000294981.8	87	ENSG00000162889	MAPKAPK2	MAPK activated protein kinase 2
3554	chr3	122514298	122514980	683	*	122514557	7.31938	Promoter	3	122421902	122514939	93038	2	3836	ENST00000344337.11	0	ENSG00000114030	KPNA1	karyopherin subunit alpha 1
4229	chr5	138032647	138032953	307	*	138032857	7.31938	Promoter	5	138032774	138037266	4493	1	100130172	ENST00000500267.2	0	NA	FAM13B-AS1	FAM13B antisense RNA 1
361	chr1	174021768	174022316	549	*	174022045	7.31813	Promoter	1	173931084	174022357	91274	2	149041	ENST00000367696.7	41	ENSG00000135870	RC3H1	ring finger and CCCH-type domains 1
3374	chr3	19947313	19947849	537	*	19947531	7.31813	Promoter	3	19947379	19976103	28725	1	5868	ENST00000412966.5	0	ENSG00000144566	RAB5A	RAB5A, member RAS oncogene family
509	chr1	244451466	244451848	383	*	244451621	7.31665	Promoter	1	244408494	244451909	43416	2	159	ENST00000366535.4	61	ENSG00000035687	ADSS2	adenylosuccinate synthase 2
1647	chr14	64914449	64914880	432	*	64914661	7.31665	Promoter	14	64914458	64924484	10027	1	100529261	ENST00000556089.1	0	ENSG00000125954	CHURC1-FNTB	CHURC1-FNTB readthrough
3546	chr3	120348921	120349362	442	*	120349107	7.31665	Promoter	3	120324509	120349354	24846	2	116064	ENST00000295628.4	0	ENSG00000163428	LRRC58	leucine rich repeat containing 58
4003	chr4	185395999	185396334	336	*	185396206	7.31665	Promoter	4	185396021	185399028	3008	1	353322	ENST00000507479.5	0	ENSG00000186352	ANKRD37	ankyrin repeat domain 37
4803	chr7	5045948	5046241	294	*	5046008	7.31665	Promoter	7	5045911	5073221	27311	1	100533952	ENST00000396904.2	37	ENSG00000272968	RBAK-RBAKDN	RBAK-RBAKDN readthrough
740	chr10	104255022	104255301	280	*	104255135	7.31487	Promoter	10	104255163	104267404	12242	1	9446	ENST00000432659.1	0	ENSG00000148834	GSTO1	glutathione S-transferase omega 1
4459	chr6	38702747	38703088	342	*	38702861	7.31487	Promoter	6	38675925	38703145	27221	2	2739	ENST00000373365.5	57	ENSG00000124767	GLO1	glyoxalase I
618	chr10	58267293	58267914	622	*	58267673	7.29244	Promoter	10	58191517	58267894	76378	2	253430	ENST00000373935.4	0	ENSG00000151151	IPMK	inositol polyphosphate multikinase
5839	chr9	89310211	89310629	419	*	89310436	7.28052	Promoter	9	89311195	89316703	5509	1	1164	ENST00000314355.7	-566	ENSG00000123975	CKS2	CDC28 protein kinase regulatory subunit 2
591	chr10	32055817	32056366	550	*	32056176	7.27641	Promoter	10	32009015	32056425	47411	2	3799	ENST00000302418.5	59	ENSG00000170759	KIF5B	kinesin family member 5B
783	chr10	124916931	124917705	775	*	124917572	7.27641	Promoter	10	124917143	124942881	25739	1	54764	ENST00000508096.1	0	ENSG00000019995	ZRANB1	zinc finger RANBP2-type containing 1
202	chr1	84573524	84574448	925	*	84574228	7.27162	Promoter	1	84574114	84583620	9507	1	105378819	ENST00000646567.2	0	NA	LOC105378819	uncharacterized LOC105378819
1774	chr15	45587005	45587766	762	*	45587201	7.27162	Promoter	15	45587214	45607046	19833	1	26258	ENST00000567740.5	0	ENSG00000104164	BLOC1S6	biogenesis of lysosomal organelles complex 1 subunit 6
2902	chr2	179264078	179264887	810	*	179264248	7.27162	Promoter	2	179101678	179264832	163155	2	91404	ENST00000428443.8	0	ENSG00000187231	SESTD1	SEC14 and spectrin domain containing 1
3468	chr3	56682532	56683272	741	*	56683084	7.27162	Promoter	3	56620132	56683265	63134	2	23272	ENST00000683822.1	0	ENSG00000163946	TASOR	transcription activation suppressor
4044	chr5	36151421	36151667	247	*	36151536	7.26596	Promoter	5	36098407	36151887	53481	2	92255	ENST00000296603.5	220	ENSG00000164187	LMBRD2	LMBR1 domain containing 2
360	chr1	173715017	173715292	276	*	173715141	7.25918	Promoter	1	173715303	173734217	18915	1	27252	ENST00000483154.5	-11	ENSG00000076321	KLHL20	kelch like family member 20
2699	chr2	58046739	58047357	619	*	58046891	7.25918	Promoter	2	58046806	58159871	113066	1	7444	ENST00000340157.9	0	ENSG00000028116	VRK2	VRK serine/threonine kinase 2
3281	chr22	29603665	29604056	392	*	29603858	7.25918	Promoter	22	29603727	29683915	80189	1	4771	ENST00000334961.11	0	ENSG00000186575	NF2	NF2, moesin-ezrin-radixin like (MERLIN) tumor suppressor
4066	chr5	44808982	44809426	445	*	44809067	7.25918	Promoter	5	44808947	44815514	6568	1	10884	ENST00000507110.6	35	ENSG00000112996	MRPS30	mitochondrial ribosomal protein S30
3632	chr3	152269103	152269473	371	*	152269291	7.24718	Promoter	3	152269103	152415109	146007	1	4154	ENST00000459747.1	0	ENSG00000152601	MBNL1	muscleblind like splicing regulator 1
2250	chr17	68511815	68512977	1163	*	68512609	7.24103	Promoter	17	68511985	68532621	20637	1	5573	ENST00000592800.6	0	ENSG00000108946	PRKAR1A	protein kinase cAMP-dependent type I regulatory subunit alpha
5078	chr7	158829062	158830034	973	*	158829262	7.24103	Promoter	7	158730995	158829628	98634	2	57488	ENST00000251527.10	0	ENSG00000117868	ESYT2	extended synaptotagmin 2
495	chr1	235866488	235866854	367	*	235866725	7.23394	Promoter	1	235829409	235866876	37468	2	1130	ENST00000468626.2	22	ENSG00000143669	LYST	lysosomal trafficking regulator
1178	chr12	68610896	68611271	376	*	68610994	7.23394	Promoter	12	68610899	68650041	39143	1	5908	ENST00000501412.2	0	ENSG00000127314	RAP1B	RAP1B, member of RAS oncogene family
3261	chr22	20917585	20917844	260	*	20917723	7.23394	Promoter	22	20917434	20953747	36314	1	1399	ENST00000411769.1	151	ENSG00000099942	CRKL	CRK like proto-oncogene, adaptor protein
5845	chr9	92765174	92765417	244	*	92765240	7.23394	Promoter	9	92711363	92764833	53471	2	23299	ENST00000356884.11	-341	ENSG00000185963	BICD2	BICD cargo adaptor 2
3027	chr20	3407713	3408076	364	*	3407936	7.22569	Promoter	20	3249306	3407669	158364	2	25943	ENST00000252032.10	-44	ENSG00000088854	DNAAF9	dynein axonemal assembly factor 9
3221	chr21	37267761	37268137	377	*	37268011	7.22569	Promoter	21	37223420	37267919	44500	2	10311	ENST00000399000.7	0	ENSG00000157538	VPS26C	VPS26 endosomal protein sorting factor C
210	chr1	89524886	89525219	334	*	89524976	7.21597	Promoter	1	89524883	89597848	72966	1	23507	ENST00000639264.1	3	ENSG00000197147	LRRC8B	leucine rich repeat containing 8 VRAC subunit B
2792	chr2	102064002	102064345	344	*	102064176	7.21597	Promoter	2	102064544	102164953	100410	1	3554	ENST00000452403.5	-199	ENSG00000115594	IL1R1	interleukin 1 receptor type 1
5888	chr9	111631424	111631693	270	*	111631565	7.21597	Promoter	9	111631386	111670229	38844	1	552891	ENST00000374294.3	38	ENSG00000244115	DNAJC25-GNG10	DNAJC25-GNG10 readthrough
1896	chr15	90388325	90388892	568	*	90388514	7.21065	Promoter	15	90388355	90391932	3578	1	8826	ENST00000559809.2	0	ENSG00000140575	IQGAP1	IQ motif containing GTPase activating protein 1
1166	chr12	62602444	62603697	1254	*	62602916	7.20196	Promoter	12	62602752	62622213	19462	1	120766144	ENST00000550290.2	0	ENSG00000257354	MIRLET7IHG	MIRLET7I host gene
4732	chr6	149545776	149546082	307	*	149545893	7.20196	Promoter	6	149504495	149546043	41549	2	85313	ENST00000253329.3	0	ENSG00000131013	PPIL4	peptidylprolyl isomerase like 4
1223	chr12	96399476	96400375	900	*	96400031	7.19197	Promoter	12	96280544	96400074	119531	2	5128	ENST00000542666.5	0	ENSG00000059758	CDK17	cyclin dependent kinase 17
4231	chr5	138352741	138353283	543	*	138352903	7.19197	Promoter	5	138352685	138437027	84343	1	51780	ENST00000314358.10	56	ENSG00000120733	KDM3B	lysine demethylase 3B
200	chr1	84479340	84479714	375	*	84479522	7.19016	Promoter	1	84479266	84498352	19087	1	80135	ENST00000370654.6	74	ENSG00000117133	RPF1	ribosome production factor 1 homolog
4954	chr7	94004068	94004405	338	*	94004146	7.19016	Promoter	7	93962762	94004355	41594	2	10282	ENST00000357520.8	0	ENSG00000105829	BET1	Bet1 golgi vesicular membrane trafficking protein
474	chr1	228487133	228487932	800	*	228487246	7.18427	Promoter	1	228487382	228496188	8807	1	149603	ENST00000305943.9	0	ENSG00000168159	RNF187	ring finger protein 187
1814	chr15	60397613	60398090	478	*	60397980	7.18035	Promoter	15	60347134	60397986	50853	2	302	ENST00000396024.7	0	ENSG00000182718	ANXA2	annexin A2
2743	chr2	74198699	74199095	397	*	74198922	7.18035	Promoter	2	74198629	74206073	7445	1	10797	ENST00000488086.1	70	ENSG00000065911	MTHFD2	methylenetetrahydrofolate dehydrogenase (NADP+ dependent) 2, methenyltetrahydrofolate cyclohydrolase
3164	chr20	62066023	62066321	299	*	62066194	7.18035	Promoter	20	61974798	62065881	91084	2	6874	ENST00000252996.9	-142	ENSG00000130699	TAF4	TATA-box binding protein associated factor 4
3285	chr22	30968862	30969860	999	*	30969410	7.18035	Promoter	22	30969245	30971483	2239	1	55000	ENST00000646021.1	0	ENSG00000253352	TUG1	taurine up-regulated 1
2957	chr2	207166426	207167210	785	*	207166704	7.17447	Promoter	2	207080361	207166847	86487	2	8609	ENST00000423015.5	0	ENSG00000118263	KLF7	KLF transcription factor 7
4686	chr6	136289180	136289792	613	*	136289690	7.17056	Promoter	6	136259351	136289781	30431	2	9774	ENST00000530767.5	0	ENSG00000029363	BCLAF1	BCL2 associated transcription factor 1
2820	chr2	120252825	120253289	465	*	120252949	7.16666	Promoter	2	120252850	120293155	40306	1	5899	ENST00000431732.5	0	ENSG00000144118	RALB	RAS like proto-oncogene B
4918	chr7	73522079	73522384	306	*	73522221	7.15048	Promoter	7	73440406	73522293	81888	2	9031	ENST00000339594.9	0	ENSG00000009954	BAZ1B	bromodomain adjacent to zinc finger domain 1B
840	chr11	16738637	16738910	274	*	16738827	7.15031	Promoter	11	16738644	16754906	16263	1	10944	ENST00000524439.5	0	ENSG00000110696	C11orf58	chromosome 11 open reading frame 58
1110	chr12	42144353	42144673	321	*	42144495	7.15031	Promoter	12	42087145	42144712	57568	2	283464	ENST00000280876.6	39	ENSG00000151233	GXYLT1	glucoside xylosyltransferase 1
3185	chr21	17819030	17819711	682	*	17819589	7.15031	Promoter	21	17788974	17819356	30383	2	54149	ENST00000284881.9	0	ENSG00000154642	C21orf91	chromosome 21 open reading frame 91
1427	chr13	51584631	51585177	547	*	51585092	7.13557	Promoter	13	51584462	51767709	183248	1	115825	ENST00000298125.7	169	ENSG00000139668	WDFY2	WD repeat and FYVE domain containing 2
2130	chr17	18315370	18315684	315	*	18315462	7.12508	Promoter	17	18315293	18328056	12764	1	140775	ENST00000406438.5	77	ENSG00000176994	SMCR8	SMCR8-C9orf72 complex subunit
3682	chr3	182793605	182794060	456	*	182793766	7.12508	Promoter	3	182793504	182921629	128126	1	23200	ENST00000323116.10	101	ENSG00000058063	ATP11B	ATPase phospholipid transporting 11B (putative)
113	chr1	40161466	40161922	457	*	40161622	7.11802	Promoter	1	40161387	40240921	79535	1	6018	ENST00000372771.5	79	ENSG00000117000	RLF	RLF zinc finger
845	chr11	18526629	18526954	326	*	18526762	7.11802	Promoter	11	18468336	18526951	58616	2	7251	ENST00000536719.5	0	ENSG00000074319	TSG101	tumor susceptibility 101
1606	chr14	50830665	50831089	425	*	50830846	7.11802	Promoter	14	50719817	50831046	111230	2	51199	ENST00000476352.5	0	ENSG00000100503	NIN	ninein
2110	chr17	10697626	10698008	383	*	10697803	7.11802	Promoter	17	10697616	10705928	8313	1	56985	ENST00000527582.2	10	ENSG00000170222	ADPRM	ADP-ribose/CDP-alcohol diphosphatase, manganese dependent
2350	chr18	36067042	36067376	335	*	36067116	7.11802	Promoter	18	35989824	36067530	77707	2	55197	ENST00000590898.5	154	ENSG00000141425	RPRD1A	regulation of nuclear pre-mRNA domain containing 1A
3059	chr20	17681350	17682233	884	*	17682000	7.10321	Promoter	20	17614128	17682060	67933	2	6238	ENST00000455029.3	0	ENSG00000125844	RRBP1	ribosome binding protein 1
310	chr1	154627557	154627949	393	*	154627685	7.09708	Promoter	1	154581695	154627922	46228	2	103	ENST00000679899.1	0	ENSG00000160710	ADAR	adenosine deaminase RNA specific
1617	chr14	53152886	53153195	310	*	53153027	7.09134	Promoter	14	53036745	53153204	116460	2	80821	ENST00000395606.5	9	ENSG00000100523	DDHD1	DDHD domain containing 1
1759	chr15	41660344	41660782	439	*	41660695	7.09134	Promoter	15	41660397	41773081	112685	1	23269	ENST00000566586.6	0	ENSG00000174197	MGA	MAX dimerization protein MGA
2604	chr2	17753557	17754177	621	*	17753859	7.09134	Promoter	2	17753858	17788941	35084	1	348654	ENST00000317402.11	0	ENSG00000178295	GEN1	GEN1 Holliday junction 5' flap endonuclease
3691	chr3	185586320	185586637	318	*	185586431	7.09134	Promoter	3	185586298	185600825	14528	1	59343	ENST00000458551.1	22	ENSG00000163904	SENP2	SUMO specific peptidase 2
4862	chr7	35694682	35695320	639	*	35694983	7.09134	Promoter	7	35695214	35699413	4200	1	101930085	ENST00000605778.1	0	ENSG00000271122	HERPUD2-AS1	HERPUD2 antisense RNA 1
4762	chr6	158560149	158560653	505	*	158560301	7.08725	Promoter	6	158560091	158635429	75339	1	57583	ENST00000684151.1	58	ENSG00000146433	TMEM181	transmembrane protein 181
280	chr1	145607971	145608332	362	*	145608077	7.07166	Promoter	1	145607988	145670650	62663	1	653519	ENST00000313835.14	0	ENSG00000117262	GPR89A	G protein-coupled receptor 89A
4621	chr6	112087025	112087532	508	*	112087237	7.07166	Promoter	6	112070663	112087482	16820	2	51175	ENST00000368662.10	0	ENSG00000074935	TUBE1	tubulin epsilon 1
6008	chrX	111681196	111681561	366	*	111681429	7.07166	Promoter	23	111681198	111708998	27801	1	79868	ENST00000486353.5	0	ENSG00000101901	ALG13	ALG13 UDP-N-acetylglucosaminyltransferase subunit
2635	chr2	28894835	28895179	345	*	28895044	7.07004	Promoter	2	28895086	28902104	7019	1	23160	ENST00000434238.1	0	ENSG00000163811	WDR43	WD repeat domain 43
2892	chr2	177212728	177213105	378	*	177212886	7.06892	Promoter	2	177212741	177223920	11180	1	220988	ENST00000676762.1	0	ENSG00000170144	HNRNPA3	heterogeneous nuclear ribonucleoprotein A3
13	chr1	6393512	6393990	479	*	6393544	7.06811	Promoter	1	6264272	6393767	129496	2	11332	ENST00000361521.9	0	ENSG00000097021	ACOT7	acyl-CoA thioesterase 7
4509	chr6	63572592	63573420	829	*	63573233	7.04982	Promoter	6	63573238	63576697	3460	1	128125822	ENST00000473334.1	0	ENSG00000285976	LOC128125822	uncharacterized LOC128125822
5199	chr8	37736729	37737515	787	*	37736924	7.04982	Promoter	8	37734761	37737426	2666	2	102723701	ENST00000330539.1	0	ENSG00000183154	LOC102723701	uncharacterized LOC102723701
2730	chr2	69741618	69742060	443	*	69741815	7.04465	Promoter	2	69741974	69825781	83808	1	307	ENST00000409920.5	0	ENSG00000196975	ANXA4	annexin A4
2896	chr2	177552418	177553012	595	*	177552688	7.04465	Promoter	2	177548998	177552796	3799	2	150737	ENST00000408939.4	0	ENSG00000196659	IFT70B	intraflagellar transport 70B
3105	chr20	34704268	34704489	222	*	34704391	7.04465	Promoter	20	34704339	34713439	9101	1	58476	ENST00000374809.6	0	ENSG00000078804	TP53INP2	tumor protein p53 inducible nuclear protein 2
5062	chr7	151519037	151519783	747	*	151519488	7.03335	Promoter	7	151466874	151519183	52310	2	6009	ENST00000472642.5	0	ENSG00000106615	RHEB	Ras homolog, mTORC1 binding
1736	chr14	105300421	105301126	706	*	105300796	7.02884	Promoter	14	105300563	105394672	94110	1	23241	ENST00000430725.6	0	ENSG00000179364	PACS2	phosphofurin acidic cluster sorting protein 2
1162	chr12	59596380	59596864	485	*	59596714	7.0227	Promoter	12	59597059	59779685	182627	1	9194	ENST00000552024.5	-195	ENSG00000118596	SLC16A7	solute carrier family 16 member 7
2190	chr17	48047979	48048495	517	*	48048399	7.0227	Promoter	17	48046876	48048098	1223	2	116435298	ENST00000584428.3	0	ENSG00000263412	NFE2L1-DT	NFE2L1 divergent transcript
2495	chr19	34677725	34677969	245	*	34677822	7.0227	Promoter	19	34677836	34686396	8561	1	55900	ENST00000505365.2	0	ENSG00000089335	ZNF302	zinc finger protein 302
2725	chr2	69386661	69387146	486	*	69386839	7.0227	Promoter	2	69325423	69387130	61708	2	2673	ENST00000674438.1	0	ENSG00000198380	GFPT1	glutamine--fructose-6-phosphate transaminase 1
2800	chr2	108719555	108719980	426	*	108719730	7.0227	Promoter	2	108719553	108735551	15999	1	5903	ENST00000425282.4	2	ENSG00000153201	RANBP2	RAN binding protein 2
4242	chr5	142108758	142109287	530	*	142108878	7.0227	Promoter	5	142108779	142154440	45662	1	80762	ENST00000253814.6	0	ENSG00000131507	NDFIP1	Nedd4 family interacting protein 1
5507	chr8	98294000	98294483	484	*	98294122	7.0227	Promoter	8	98189826	98294235	104410	2	79815	ENST00000430223.7	0	ENSG00000104361	NIPAL2	NIPA like domain containing 2
5634	chr8	120444978	120445401	424	*	120445287	7.0227	Promoter	8	120445400	120451335	5936	1	27085	ENST00000456899.6	0	ENSG00000172167	MTBP	MDM2 binding protein
1570	chr14	31206884	31207648	765	*	31207456	7.01278	Promoter	14	31100120	31207103	106984	2	25831	ENST00000688933.1	0	ENSG00000092148	HECTD1	HECT domain E3 ubiquitin protein ligase 1
3346	chr3	5187818	5188393	576	*	5188086	7.01278	Promoter	3	5188349	5211298	22950	1	9695	ENST00000445686.1	0	ENSG00000134109	EDEM1	ER degradation enhancing alpha-mannosidase like protein 1
4037	chr5	32173675	32174344	670	*	32173857	7.01278	Promoter	5	32124716	32174319	49604	2	64083	ENST00000265070.7	0	ENSG00000113384	GOLPH3	golgi phosphoprotein 3
1307	chr13	19782477	19782689	213	*	19782591	7.00452	Promoter	13	19674756	19782917	108162	2	55269	ENST00000471658.5	228	ENSG00000121390	PSPC1	paraspeckle component 1
2881	chr2	171434232	171434541	310	*	171434444	7.00452	Promoter	2	171434251	171485048	50798	1	80067	ENST00000539783.5	0	ENSG00000115827	DCAF17	DDB1 and CUL4 associated factor 17
3263	chr22	21567753	21568263	511	*	21568093	7.00452	Promoter	22	21567730	21624034	56305	1	7332	ENST00000496722.1	23	ENSG00000185651	UBE2L3	ubiquitin conjugating enzyme E2 L3
4208	chr5	131635808	131636085	278	*	131635997	7.00452	Promoter	5	131463615	131635231	171617	2	51735	ENST00000510071.5	-577	ENSG00000158987	RAPGEF6	Rap guanine nucleotide exchange factor 6
4617	chr6	111259461	111259693	233	*	111259537	7.00452	Promoter	6	111259497	111268981	9485	1	91749	ENST00000672554.1	0	ENSG00000173214	MFSD4B	major facilitator superfamily domain containing 4B
5092	chr8	6406272	6406553	282	*	6406442	7.00452	Promoter	8	6403551	6406572	3022	2	100287015	ENST00000500118.4	19	ENSG00000246089	MCPH1-DT	MCPH1 divergent transcript
1958	chr16	21501925	21502297	373	*	21502126	6.99298	Promoter	16	21446683	21502260	55578	2	100271836	ENST00000520823.7	0	ENSG00000180747	SMG1P3	SMG1 pseudogene 3
4116	chr5	77775809	77776259	451	*	77776059	6.99298	Promoter	5	77691267	77776261	84995	2	6902	ENST00000518338.6	2	ENSG00000171530	TBCA	tubulin folding cofactor A
1216	chr12	93441398	93442056	659	*	93441722	6.98921	Promoter	12	93405684	93441947	36264	2	7334	ENST00000318066.7	0	ENSG00000177889	UBE2N	ubiquitin conjugating enzyme E2 N
1793	chr15	52678435	52679485	1051	*	52679119	6.98921	Promoter	15	52679474	52690077	10604	1	105370821	ENST00000653440.1	0	NA	LOC105370821	uncharacterized LOC105370821
2674	chr2	47905480	47906144	665	*	47905602	6.98921	Promoter	2	47905678	47907635	1958	1	100506235	ENST00000432064.1	0	ENSG00000233230	LOC100506235	uncharacterized LOC100506235
3180	chr21	15064407	15064819	413	*	15064613	6.98921	Promoter	21	14961235	15064934	103700	2	8204	ENST00000400199.5	115	ENSG00000180530	NRIP1	nuclear receptor interacting protein 1
4785	chr6	169702155	169702779	625	*	169702428	6.98921	Promoter	6	169702126	169706360	4235	1	387263	ENST00000332290.4	29	ENSG00000185127	C6orf120	chromosome 6 open reading frame 120
291	chr1	150578988	150579415	428	*	150579220	6.97613	Promoter	1	150574176	150579477	5302	2	4170	ENST00000464132.2	62	ENSG00000143384	MCL1	MCL1 apoptosis regulator, BCL2 family member
1672	chr14	75176218	75176813	596	*	75176355	6.97599	Promoter	14	75131469	75176612	45144	2	10972	ENST00000303575.9	0	ENSG00000170348	TMED10	transmembrane p24 trafficking protein 10
5891	chr9	112175094	112175407	314	*	112175182	6.97599	Promoter	9	112040783	112175297	134515	2	64420	ENST00000374270.8	0	ENSG00000106868	SUSD1	sushi domain containing 1
2673	chr2	47175470	47176728	1259	*	47175788	6.96485	Promoter	2	47065941	47176511	110571	2	285051	ENST00000422269.1	0	ENSG00000239605	STPG4	sperm-tail PG-rich repeat containing 4
345	chr1	166875802	166876174	373	*	166876073	6.95699	Promoter	1	166856510	166876264	19755	2	117143	ENST00000367874.5	90	ENSG00000152382	TADA1	transcriptional adaptor 1
2978	chr2	222861230	222861556	327	*	222861424	6.95699	Promoter	2	222861261	222944609	83349	1	2181	ENST00000680921.1	0	ENSG00000123983	ACSL3	acyl-CoA synthetase long chain family member 3
3530	chr3	111979112	111979554	443	*	111979398	6.95699	Promoter	3	111979053	111991540	12488	1	55347	ENST00000494817.1	59	ENSG00000144827	ABHD10	abhydrolase domain containing 10, depalmitoylase
66	chr1	23980009	23980339	331	*	23980160	6.94207	Promoter	1	23964347	23980327	15981	2	10772	ENST00000492112.3	0	ENSG00000188529	SRSF10	serine and arginine rich splicing factor 10
355	chr1	171485576	171485885	310	*	171485744	6.94207	Promoter	1	171485596	171515859	30264	1	23215	ENST00000467601.1	0	ENSG00000117523	PRRC2C	proline rich coiled-coil 2C
727	chr10	102133136	102133586	451	*	102133385	6.94207	Promoter	10	102133040	102150333	17294	1	23082	ENST00000278070.7	96	ENSG00000148840	PPRC1	PPARG related coactivator 1
1789	chr15	51829873	51830208	336	*	51829987	6.94207	Promoter	15	51829653	51915725	86073	1	29766	ENST00000308580.12	220	ENSG00000138594	TMOD3	tropomodulin 3
3361	chr3	14178103	14178533	431	*	14178296	6.94207	Promoter	3	14145147	14178601	33455	2	7508	ENST00000285021.12	68	ENSG00000154767	XPC	XPC complex subunit, DNA damage recognition and repair factor
3981	chr4	169612376	169612604	229	*	169612515	6.94207	Promoter	4	169392809	169612583	219775	2	4750	ENST00000507142.6	0	ENSG00000137601	NEK1	NIMA related kinase 1
3142	chr20	49915146	49915673	528	*	49915273	6.93987	Promoter	20	49903391	49915529	12139	2	9825	ENST00000289431.10	0	ENSG00000158480	SPATA2	spermatogenesis associated 2
4060	chr5	43042013	43042381	369	*	43042213	6.93178	Promoter	5	43042093	43045390	3298	1	153684	ENST00000399543.1	0	ENSG00000215068	ANXA2R-AS1	ANXA2R antisense RNA 1
7	chr1	1724376	1724626	251	*	1724535	6.9299	Promoter	1	1702379	1724357	21979	2	728642	ENST00000404249.8	-19	ENSG00000008128	CDK11A	cyclin dependent kinase 11A
4563	chr6	87472688	87473370	683	*	87472994	6.9299	Promoter	6	87472925	87512330	39406	1	10559	ENST00000369556.7	0	ENSG00000164414	SLC35A1	solute carrier family 35 member A1
4821	chr7	12686923	12687259	337	*	12687140	6.9299	Promoter	7	12687125	12688406	1282	1	10124	ENST00000439721.1	0	ENSG00000122644	ARL4A	ADP ribosylation factor like GTPase 4A
2025	chr16	70346895	70347325	431	*	70347061	6.91979	Promoter	16	70346896	70361510	14615	1	55308	ENST00000566167.5	0	ENSG00000168872	DDX19A	DEAD-box helicase 19A
4987	chr7	108525692	108526150	459	*	108525821	6.91979	Promoter	7	108470417	108526135	55719	2	50640	ENST00000257694.13	0	ENSG00000135241	PNPLA8	patatin like phospholipase domain containing 8
205	chr1	86704638	86705286	649	*	86704970	6.91127	Promoter	1	86704651	86748180	43530	1	51100	ENST00000705519.1	0	ENSG00000097033	SH3GLB1	SH3 domain containing GRB2 like, endophilin B1
272	chr1	116373412	116374141	730	*	116373750	6.91127	Promoter	1	116373867	116404772	30906	1	476	ENST00000537345.5	0	ENSG00000163399	ATP1A1	ATPase Na+/K+ transporting subunit alpha 1
1006	chr11	117097812	117098388	577	*	117098138	6.91127	Promoter	11	116845593	117098271	252679	2	23387	ENST00000415541.5	0	ENSG00000160584	SIK3	SIK family kinase 3
3907	chr4	118835786	118836113	328	*	118835935	6.91127	Promoter	4	118722823	118836126	113304	2	9871	ENST00000280551.11	13	ENSG00000150961	SEC24D	SEC24 homolog D, COPII coat complex component
5326	chr8	63168663	63168980	318	*	63168821	6.91127	Promoter	8	63168687	63186499	17813	1	253943	ENST00000612880.4	0	ENSG00000185728	YTHDF3	YTH N6-methyladenosine RNA binding protein F3
1342	chr13	28138660	28139063	404	*	28138938	6.90397	Promoter	13	28139033	28295335	156303	1	255967	ENST00000399613.1	0	ENSG00000152520	PAN3	poly(A) specific ribonuclease subunit PAN3
1732	chr14	103334591	103334859	269	*	103334674	6.90397	Promoter	14	103334803	103336849	2047	1	1983	ENST00000561325.5	0	ENSG00000100664	EIF5	eukaryotic translation initiation factor 5
3841	chr4	80072340	80073096	757	*	80072606	6.90397	Promoter	4	79905606	80072714	167109	2	118429	ENST00000680913.1	0	ENSG00000163297	ANTXR2	ANTXR cell adhesion molecule 2
5344	chr8	66666856	66667133	278	*	66667012	6.90397	Promoter	8	66628487	66667231	38745	2	80124	ENST00000310421.5	98	ENSG00000175073	VCPIP1	valosin containing protein interacting protein 1
1678	chr14	77027613	77028340	728	*	77028001	6.89767	Promoter	14	77024543	77028708	4166	2	64207	ENST00000238647.5	368	ENSG00000119669	IRF2BPL	interferon regulatory factor 2 binding protein like
1614	chr14	52314733	52315205	473	*	52314843	6.88441	Promoter	14	52314312	52328598	14287	1	5732	ENST00000245457.6	421	ENSG00000125384	PTGER2	prostaglandin E receptor 2
1697	chr14	89416616	89416961	346	*	89416826	6.86845	Promoter	14	89156177	89417233	261057	2	1112	ENST00000557258.6	272	ENSG00000053254	FOXN3	forkhead box N3
287	chr1	149843343	149843644	302	*	149843523	6.84599	Promoter	1	149842218	149842750	533	2	8337	ENST00000369159.3	-593	ENSG00000288825	H2AC18	H2A clustered histone 18
505	chr1	241847987	241848212	226	*	241848064	6.84599	Promoter	1	241722926	241848128	125203	2	124904603	ENST00000684005.1	0	NA	LOC124904603	uncharacterized LOC124904603
1580	chr14	34714154	34714640	487	*	34714467	6.84599	Promoter	14	34709113	34714593	5481	2	1073	ENST00000298159.11	0	ENSG00000165410	CFL2	cofilin 2
2564	chr19	56393252	56393628	377	*	56393472	6.84599	Promoter	19	56375846	56393478	17633	2	147948	ENST00000589143.5	0	ENSG00000018869	ZNF582	zinc finger protein 582
214	chr1	91021606	91022027	422	*	91021920	6.84243	Promoter	1	90916390	91022014	105625	2	84146	ENST00000467231.5	0	ENSG00000122482	ZNF644	zinc finger protein 644
589	chr10	31031586	31031841	256	*	31031712	6.84243	Promoter	10	30844632	31031865	187234	2	220929	ENST00000436087.7	24	ENSG00000183621	ZNF438	zinc finger protein 438
611	chr10	48306727	48307028	302	*	48306861	6.84243	Promoter	10	48306753	48439360	132608	1	5599	ENST00000374179.8	0	ENSG00000107643	MAPK8	mitogen-activated protein kinase 8
1999	chr16	53434600	53434949	350	*	53434846	6.84243	Promoter	16	53434471	53491648	57178	1	5934	ENST00000262133.11	129	ENSG00000103479	RBL2	RB transcriptional corepressor like 2
3126	chr20	44521679	44521892	214	*	44521773	6.84243	Promoter	20	44513893	44522054	8162	2	10955	ENST00000468234.1	162	ENSG00000132824	SERINC3	serine incorporator 3
3144	chr20	50510450	50510743	294	*	50510647	6.84243	Promoter	20	50510383	50585241	74859	1	5770	ENST00000371621.5	67	ENSG00000196396	PTPN1	protein tyrosine phosphatase non-receptor type 1
3495	chr3	81761283	81761740	458	*	81761486	6.84243	Promoter	3	81489703	81761645	271943	2	2632	ENST00000429644.7	0	ENSG00000114480	GBE1	1,4-alpha-glucan branching enzyme 1
3794	chr4	47485094	47485707	614	*	47485219	6.84243	Promoter	4	47485275	47593486	108212	1	57205	ENST00000273859.8	0	ENSG00000145246	ATP10D	ATPase phospholipid transporting 10D (putative)
4122	chr5	79612594	79612830	237	*	79612791	6.84243	Promoter	5	79612618	79623316	10699	1	167153	ENST00000503620.1	0	ENSG00000164329	TENT2	terminal nucleotidyltransferase 2
4608	chr6	109482909	109483274	366	*	109483070	6.84243	Promoter	6	109460632	109483219	22588	2	9841	ENST00000698513.1	0	ENSG00000112365	ZBTB24	zinc finger and BTB domain containing 24
4713	chr6	144095202	144095626	425	*	144095348	6.84243	Promoter	6	144094884	144095573	690	2	83443	ENST00000367569.4	0	ENSG00000169976	SF3B5	splicing factor 3b subunit 5
2104	chr17	8436007	8436425	419	*	8436210	6.83952	Promoter	17	8436034	8445747	9714	1	81565	ENST00000583066.5	0	ENSG00000166579	NDEL1	nudE neurodevelopment protein 1 like 1
2124	chr17	17280848	17281114	267	*	17280967	6.83952	Promoter	17	17264934	17281160	16227	2	8533	ENST00000462236.1	46	ENSG00000141030	COPS3	COP9 signalosome subunit 3
3892	chr4	107719910	107720167	258	*	107720062	6.83952	Promoter	4	107659960	107720023	60064	2	9061	ENST00000502431.5	0	ENSG00000138801	PAPSS1	3'-phosphoadenosine 5'-phosphosulfate synthase 1
4145	chr5	90529169	90529456	288	*	90529300	6.83952	Promoter	5	90529344	90622671	93328	1	84059	ENST00000508842.5	0	ENSG00000164199	ADGRV1	adhesion G protein-coupled receptor V1
3478	chr3	63863461	63863843	383	*	63863600	6.83709	Promoter	3	63833870	63863805	29936	2	80145	ENST00000295899.10	0	ENSG00000163634	THOC7	THO complex subunit 7
3610	chr3	141487100	141487625	526	*	141487374	6.83709	Promoter	3	141487047	141540573	53527	1	5922	ENST00000515549.1	53	ENSG00000155903	RASA2	RAS p21 protein activator 2
3805	chr4	55546234	55546509	276	*	55546380	6.83709	Promoter	4	55463698	55546546	82849	2	9575	ENST00000435527.6	37	ENSG00000134852	CLOCK	clock circadian regulator
3869	chr4	98260520	98261063	544	*	98260697	6.83709	Promoter	4	98261384	98392080	130697	1	5910	ENST00000509011.5	-321	ENSG00000138698	RAP1GDS1	Rap1 GTPase-GDP dissociation stimulator 1
4883	chr7	45768579	45768975	397	*	45768850	6.83709	Promoter	7	45723787	45768954	45168	2	641977	ENST00000429741.5	0	ENSG00000291207	SEPTIN7P2	septin 7 pseudogene 2
781	chr10	124791488	124791981	494	*	124791661	6.83504	Promoter	10	124757831	124791868	34038	2	399818	ENST00000466270.5	0	ENSG00000203791	EEF1AKMT2	EEF1A lysine methyltransferase 2
2492	chr19	33373573	33374100	528	*	33373880	6.83504	Promoter	19	33373685	33382670	8986	1	1054	ENST00000652630.1	0	ENSG00000153879	CEBPG	CCAAT enhancer binding protein gamma
2361	chr18	46174152	46174641	490	*	46174456	6.83329	Promoter	18	46174086	46232936	58851	1	147339	ENST00000615553.1	66	ENSG00000152242	ARK2N	arkadia (RNF111) N-terminal like PKA signaling regulator 2N
4852	chr7	30285318	30286039	722	*	30285485	6.83329	Promoter	7	30285574	30288993	3420	1	223082	ENST00000459998.1	0	ENSG00000180233	ZNRF2	zinc and ring finger 2
2013	chr16	67183721	67184225	505	*	67183809	6.79756	Promoter	16	67175599	67183963	8365	2	653319	ENST00000563902.2	0	ENSG00000196123	MATCAP1	microtubule associated tyrosine carboxypeptidase 1
2406	chr19	2944790	2945415	626	*	2945341	6.79756	Promoter	19	2933218	2944971	11754	2	58492	ENST00000314531.5	0	ENSG00000175691	ZNF77	zinc finger protein 77
4305	chr5	179623032	179623492	461	*	179623218	6.79756	Promoter	5	179614181	179623164	8984	2	3187	ENST00000510411.6	0	ENSG00000169045	HNRNPH1	heterogeneous nuclear ribonucleoprotein H1
868	chr11	35139367	35139652	286	*	35139441	6.79648	Promoter	11	35139306	35223320	84015	1	960	ENST00000442151.6	61	ENSG00000026508	CD44	CD44 molecule (Indian blood group)
751	chr10	110872311	110872682	372	*	110872555	6.79521	Promoter	10	110871955	110887844	15890	1	27250	ENST00000444997.1	356	ENSG00000150593	PDCD4	programmed cell death 4
4059	chr5	43018205	43018600	396	*	43018405	6.79521	Promoter	5	43018429	43024588	6160	1	105374748	ENST00000509036.2	0	NA	LOC105374748	uncharacterized LOC105374748
4212	chr5	132410422	132410932	511	*	132410809	6.79521	Promoter	5	132410832	132646079	235248	1	10111	ENST00000638452.2	0	ENSG00000113522	RAD50	RAD50 double strand break repair protein
5415	chr8	81111613	81112296	684	*	81111889	6.79521	Promoter	8	80967810	81112068	144259	2	55824	ENST00000220597.4	0	ENSG00000076641	PAG1	phosphoprotein membrane anchor with glycosphingolipid microdomains 1
580	chr10	26860265	26860511	247	*	26860349	6.79368	Promoter	10	26746593	26860892	114300	2	10006	ENST00000376170.8	381	ENSG00000136754	ABI1	abl interactor 1
2422	chr19	9674977	9675348	372	*	9675092	6.79368	Promoter	19	9641807	9675100	33294	2	54811	ENST00000453372.7	0	ENSG00000171466	ZNF562	zinc finger protein 562
4289	chr5	172187493	172187905	413	*	172187647	6.76404	Promoter	5	172042079	172188224	146146	2	6793	ENST00000176763.10	319	ENSG00000072786	STK10	serine/threonine kinase 10
4494	chr6	53544667	53545134	468	*	53544994	6.76049	Promoter	6	53497341	53545101	47761	2	2729	ENST00000650454.1	0	ENSG00000001084	GCLC	glutamate-cysteine ligase catalytic subunit
2312	chr18	11908438	11909102	665	*	11908634	6.75635	Promoter	18	11889456	11908366	18911	2	65258	ENST00000589267.5	-72	ENSG00000154889	MPPE1	metallophosphoesterase 1
3382	chr3	23945303	23945594	292	*	23945425	6.75635	Promoter	3	23945375	23978497	33123	1	9975	ENST00000383773.8	0	ENSG00000174738	NR1D2	nuclear receptor subfamily 1 group D member 2
3686	chr3	183697744	183698262	519	*	183698053	6.75635	Promoter	3	183697797	183812624	114828	1	55689	ENST00000305135.10	0	ENSG00000163872	YEATS2	YEATS domain containing 2
3911	chr4	121696422	121697035	614	*	121696880	6.75635	Promoter	4	121667946	121696980	29035	2	308	ENST00000296511.10	0	ENSG00000164111	ANXA5	annexin A5
1091	chr12	26938442	26938848	407	*	26938562	6.75146	Promoter	12	26938470	26966648	28179	1	26127	ENST00000229395.8	0	ENSG00000111790	FGFR1OP2	FGFR1 oncogene partner 2
1355	chr13	31200035	31200751	717	*	31200210	6.75146	Promoter	13	31199975	31332276	132302	1	145173	ENST00000343307.5	60	ENSG00000187676	B3GLCT	beta 3-glucosyltransferase
3249	chr21	44818129	44818464	336	*	44818303	6.75146	Promoter	21	44805617	44818129	12513	2	6612	ENST00000411651.6	0	ENSG00000184900	SUMO3	small ubiquitin like modifier 3
3364	chr3	15206224	15206775	552	*	15206522	6.75146	Promoter	3	15206246	15252916	46671	1	23473	ENST00000253693.7	0	ENSG00000131375	CAPN7	calpain 7
3826	chr4	74157675	74158546	872	*	74158205	6.75146	Promoter	4	74158108	74183931	25824	1	441024	ENST00000423607.6	0	ENSG00000163738	MTHFD2L	methylenetetrahydrofolate dehydrogenase (NADP+ dependent) 2 like
4641	chr6	118650788	118651101	314	*	118650976	6.75146	Promoter	6	118460772	118651591	190820	2	387119	ENST00000368491.8	490	ENSG00000111860	CEP85L	centrosomal protein 85 like
5764	chr9	26946891	26947450	560	*	26946993	6.75146	Promoter	9	26947039	26988728	41690	1	80173	ENST00000519968.5	0	ENSG00000096872	IFT74	intraflagellar transport 74
5909	chr9	120928983	120929346	364	*	120929184	6.75146	Promoter	9	120902393	120929173	26781	2	7185	ENST00000540010.1	0	ENSG00000056558	TRAF1	TNF receptor associated factor 1
119	chr1	42682529	42682859	331	*	42682788	6.74561	Promoter	1	42682440	42697262	14823	1	4904	ENST00000332220.10	89	ENSG00000065978	YBX1	Y-box binding protein 1
150	chr1	53238179	53238470	292	*	53238307	6.74561	Promoter	1	53226926	53238499	11574	2	4116	ENST00000371466.4	29	ENSG00000162385	MAGOH	mago homolog, exon junction complex subunit
692	chr10	91409843	91410286	444	*	91410021	6.74561	Promoter	10	91410285	91514826	104542	1	143279	ENST00000446394.5	0	ENSG00000165338	HECTD2	HECT domain E3 ubiquitin protein ligase 2
1078	chr12	22625204	22625569	366	*	22625375	6.74561	Promoter	12	22625357	22626200	844	1	55500	ENST00000545979.2	0	ENSG00000139163	ETNK1	ethanolamine kinase 1
1187	chr12	71686076	71686359	284	*	71686151	6.74561	Promoter	12	71686082	71705047	18966	1	55266	ENST00000266673.10	0	ENSG00000139291	TMEM19	transmembrane protein 19
1773	chr15	45402388	45402725	338	*	45402472	6.74561	Promoter	15	45402375	45421327	18953	1	79029	ENST00000531970.5	13	ENSG00000171763	AFG2B	AFG2 AAA ATPase homolog B
4096	chr5	66144365	66144701	337	*	66144469	6.74561	Promoter	5	66144336	66170628	26293	1	140890	ENST00000524111.5	29	ENSG00000153914	SREK1	splicing regulatory glutamic acid and lysine rich protein 1
4255	chr5	150700521	150700836	316	*	150700668	6.74561	Promoter	5	150696667	150700621	3955	2	55696	ENST00000521594.1	0	ENSG00000086589	RBM22	RNA binding motif protein 22
4256	chr5	150778445	150778802	358	*	150778602	6.74561	Promoter	5	150778757	150796734	17978	1	85027	ENST00000526627.2	0	ENSG00000256235	SMIM3	small integral membrane protein 3
435	chr1	212665348	212665613	266	*	212665382	6.73847	Promoter	1	212653999	212665434	11436	2	102723761	ENST00000446962.1	0	NA	LINC02773	long intergenic non-protein coding RNA 2773
2722	chr2	68062724	68063112	389	*	68062900	6.73847	Promoter	2	68041130	68062983	21854	2	10438	ENST00000355848.7	0	ENSG00000197223	C1D	C1D nuclear receptor corepressor
2813	chr2	113583675	113584060	386	*	113583744	6.73847	Promoter	2	113583712	113599033	15322	1	375260	ENST00000702058.1	0	ENSG00000291134	WASH2P	WASP family homolog 2, pseudogene
3430	chr3	45841765	45842274	510	*	45841978	6.73847	Promoter	3	45842265	45866571	24307	1	124909374	ENST00000648206.1	0	NA	LOC124909374	uncharacterized LOC124909374
3499	chr3	87227386	87227620	235	*	87227510	6.73847	Promoter	3	87227370	87246731	19362	1	25978	ENST00000676947.1	16	ENSG00000083937	CHMP2B	charged multivesicular body protein 2B
21	chr1	8703008	8703441	434	*	8703233	6.72957	Promoter	1	8656193	8703219	47027	2	473	ENST00000468247.1	0	ENSG00000142599	RERE	arginine-glutamic acid dipeptide repeats
874	chr11	36289080	36289395	316	*	36289260	6.72957	Promoter	11	36272292	36289424	17133	2	29099	ENST00000263401.10	29	ENSG00000110442	COMMD9	COMM domain containing 9
1175	chr12	66189239	66189678	440	*	66189478	6.72381	Promoter	12	66189257	66248373	59117	1	11213	ENST00000457197.2	0	ENSG00000090376	IRAK3	interleukin 1 receptor associated kinase 3
10	chr1	3796112	3796450	339	*	3796271	6.70828	Promoter	1	3778559	3796498	17940	2	57470	ENST00000378251.3	48	ENSG00000130764	LRRC47	leucine rich repeat containing 47
333	chr1	161314372	161314709	338	*	161314506	6.70828	Promoter	1	161314381	161328495	14115	1	6391	ENST00000515731.1	0	ENSG00000143252	SDHC	succinate dehydrogenase complex subunit C
741	chr10	104338001	104338433	433	*	104338221	6.70828	Promoter	10	104312157	104338448	26292	2	85450	ENST00000647721.1	15	ENSG00000148841	ITPRIP	inositol 1,4,5-trisphosphate receptor interacting protein
1763	chr15	42548523	42548737	215	*	42548603	6.70828	Promoter	15	42542524	42548772	6249	2	255252	ENST00000563454.5	35	ENSG00000180979	LRRC57	leucine rich repeat containing 57
2244	chr17	67825519	67826011	493	*	67825790	6.70828	Promoter	17	67825524	67945891	120368	1	2186	ENST00000544778.6	0	ENSG00000171634	BPTF	bromodomain PHD finger transcription factor
4307	chr5	179732925	179733357	433	*	179733188	6.70828	Promoter	5	179732822	179777283	44462	1	9794	ENST00000292599.4	103	ENSG00000161021	MAML1	mastermind like transcriptional coactivator 1
5223	chr8	42541189	42541631	443	*	42541349	6.69618	Promoter	8	42541585	42555195	13611	1	114926	ENST00000417410.7	0	ENSG00000176209	SMIM19	small integral membrane protein 19
512	chr1	244863442	244863796	355	*	244863654	6.68754	Promoter	1	244854206	244863653	9448	2	3192	ENST00000640056.1	0	ENSG00000153187	HNRNPU	heterogeneous nuclear ribonucleoprotein U
2052	chr16	81444841	81445328	488	*	81445130	6.68754	Promoter	16	81444808	81711762	266955	1	80790	ENST00000537098.8	33	ENSG00000153815	CMIP	c-Maf inducing protein
1850	chr15	75368206	75368493	288	*	75368336	6.67749	Promoter	15	75366542	75368588	2047	2	4123	ENST00000565652.1	95	ENSG00000140400	MAN2C1	mannosidase alpha class 2C member 1
2508	chr19	39390716	39391042	327	*	39390884	6.67749	Promoter	19	39389294	39391082	1789	2	54623	ENST00000595797.5	40	ENSG00000006712	PAF1	PAF1 homolog, Paf1/RNA polymerase II complex component
2930	chr2	197453570	197453797	228	*	197453738	6.67749	Promoter	2	197453764	197459997	6234	1	80219	ENST00000488445.1	0	ENSG00000115520	COQ10B	coenzyme Q10B
5933	chr9	130713102	130713457	356	*	130713262	6.67749	Promoter	9	130713043	130887675	174633	1	25	ENST00000372348.9	59	ENSG00000097007	ABL1	ABL proto-oncogene 1, non-receptor tyrosine kinase
229	chr1	100038373	100038763	391	*	100038431	6.66565	Promoter	1	100038095	100083377	45283	1	64645	ENST00000370152.8	278	ENSG00000156875	MFSD14A	major facilitator superfamily domain containing 14A
1018	chr11	119056650	119056975	326	*	119056775	6.66565	Promoter	11	119044260	119056910	12651	2	10525	ENST00000533381.6	0	ENSG00000149428	HYOU1	hypoxia up-regulated 1
2305	chr18	9614214	9614490	277	*	9614362	6.66565	Promoter	18	9588114	9614295	26182	2	9989	ENST00000581250.5	0	ENSG00000154845	PPP4R1	protein phosphatase 4 regulatory subunit 1
2366	chr18	50878635	50878895	261	*	50878767	6.66565	Promoter	18	50879080	50947852	68773	1	4200	ENST00000640530.1	-185	ENSG00000082212	ME2	malic enzyme 2
2838	chr2	135741727	135742389	663	*	135741923	6.66565	Promoter	2	135741734	135754188	12455	1	23190	ENST00000415164.5	0	ENSG00000144224	UBXN4	UBX domain protein 4
3134	chr20	46406034	46406726	693	*	46406507	6.66565	Promoter	20	46366050	46406559	40510	2	63916	ENST00000372176.5	0	ENSG00000062598	ELMO2	engulfment and cell motility 2
3694	chr3	186570642	186570957	316	*	186570811	6.66565	Promoter	3	186570700	186585757	15058	1	51726	ENST00000680338.1	0	ENSG00000090520	DNAJB11	DnaJ heat shock protein family (Hsp40) member B11
3759	chr4	18021434	18021886	453	*	18021583	6.66565	Promoter	4	17841187	18021755	180569	2	254251	ENST00000635767.2	0	ENSG00000178177	LCORL	ligand dependent nuclear receptor corepressor like
4048	chr5	36876221	36876619	399	*	36876462	6.66565	Promoter	5	36871364	36876700	5337	2	646719	ENST00000649921.1	81	ENSG00000285967	NIPBL-DT	NIPBL divergent transcript
4193	chr5	122775109	122775839	731	*	122775529	6.66565	Promoter	5	122775203	122829755	54553	1	6643	ENST00000514949.1	0	ENSG00000205302	SNX2	sorting nexin 2
5458	chr8	89757854	89758525	672	*	89757940	6.66565	Promoter	8	89757817	89762858	5042	1	8767	ENST00000517696.1	37	ENSG00000104312	RIPK2	receptor interacting serine/threonine kinase 2
5796	chr9	37800573	37801466	894	*	37801198	6.66565	Promoter	9	37780691	37800709	20019	2	51010	ENST00000489414.5	0	ENSG00000107371	EXOSC3	exosome component 3
660	chr10	75210738	75211381	644	*	75211032	6.65165	Promoter	10	75210775	75222278	11504	1	7417	ENST00000472137.5	0	ENSG00000165637	VDAC2	voltage dependent anion channel 2
936	chr11	69675028	69675412	385	*	69675141	6.6515	Promoter	11	69653076	69675344	22269	2	220064	ENST00000538554.6	0	ENSG00000149716	LTO1	LTO1 maturation factor of ABCE1
1129	chr12	48681933	48682221	289	*	48682117	6.6515	Promoter	12	48653402	48682211	28810	2	54934	ENST00000546701.5	0	ENSG00000139620	KANSL2	KAT8 regulatory NSL complex subunit 2
1156	chr12	56266856	56267115	260	*	56266974	6.6515	Promoter	12	56266890	56268084	1195	1	93058	ENST00000551566.1	0	ENSG00000135469	COQ10A	coenzyme Q10A
1760	chr15	42207869	42208361	493	*	42208146	6.6515	Promoter	15	42158701	42208304	49604	2	23339	ENST00000318006.10	0	ENSG00000166887	VPS39	VPS39 subunit of HOPS complex
1890	chr15	89088424	89088745	322	*	89088614	6.6515	Promoter	15	89088426	89151852	63427	1	11057	ENST00000565066.5	0	ENSG00000140526	ABHD2	abhydrolase domain containing 2, acylglycerol lipase
2993	chr2	232697309	232697560	252	*	232697518	6.6515	Promoter	2	232697310	232760559	63250	1	26058	ENST00000456491.5	0	ENSG00000204120	GIGYF2	GRB10 interacting GYF protein 2
3588	chr3	132417537	132417997	461	*	132417705	6.6515	Promoter	3	132417708	132539021	121314	1	23317	ENST00000650455.1	0	ENSG00000138246	DNAJC13	DnaJ heat shock protein family (Hsp40) member C13
3951	chr4	147683771	147684062	292	*	147683867	6.6515	Promoter	4	147638385	147684125	45741	2	90826	ENST00000514886.1	63	ENSG00000164169	PRMT9	protein arginine methyltransferase 9
3990	chr4	176320060	176320399	340	*	176320145	6.6515	Promoter	4	176320002	176327381	7380	1	60559	ENST00000513139.1	58	ENSG00000129128	SPCS3	signal peptidase complex subunit 3
4872	chr7	43583200	43583594	395	*	43583265	6.6515	Promoter	7	43583108	43627379	44272	1	9263	ENST00000319357.6	92	ENSG00000164543	STK17A	serine/threonine kinase 17a
5321	chr8	63038991	63039489	499	*	63039037	6.6515	Promoter	8	63015154	63039407	24254	2	8836	ENST00000677327.1	0	ENSG00000137563	GGH	gamma-glutamyl hydrolase
5747	chr9	6007787	6008357	571	*	6008174	6.6515	Promoter	9	6007826	6007904	79	1	100616288	ENST00000581132.1	0	ENSG00000263575	MIR4665	microRNA 4665
104	chr1	35808164	35808393	230	*	35808212	6.63874	Promoter	1	35808016	35857890	49875	1	192670	ENST00000373210.4	148	ENSG00000134698	AGO4	argonaute RISC component 4
534	chr10	5412469	5412858	390	*	5412661	6.63428	Promoter	10	5412557	5459056	46500	1	10276	ENST00000355029.9	0	ENSG00000173848	NET1	neuroepithelial cell transforming 1
2599	chr2	11465613	11466060	448	*	11465903	6.63428	Promoter	2	11445300	11465879	20580	2	1876	ENST00000455198.5	0	ENSG00000169016	E2F6	E2F transcription factor 6
2877	chr2	170929479	170929872	394	*	170929590	6.63428	Promoter	2	170929433	170949659	20227	1	26003	ENST00000497928.1	46	ENSG00000115806	GORASP2	golgi reassembly stacking protein 2
4168	chr5	108381700	108382163	464	*	108381847	6.62966	Promoter	5	107859035	108382098	523064	2	64839	ENST00000542267.7	0	ENSG00000145743	FBXL17	F-box and leucine rich repeat protein 17
5524	chr8	101205261	101205714	454	*	101205544	6.62966	Promoter	8	101177878	101205461	27584	2	51123	ENST00000520984.5	0	ENSG00000120963	ZNF706	zinc finger protein 706
2774	chr2	96638068	96638338	271	*	96638227	6.62355	Promoter	2	96593172	96638312	45141	2	55683	ENST00000431828.6	0	ENSG00000114982	KANSL3	KAT8 regulatory NSL complex subunit 3
4733	chr6	149566403	149566744	342	*	149566564	6.62355	Promoter	6	149566375	149591748	25374	1	116254	ENST00000367419.10	28	ENSG00000055211	GINM1	glycosylated integral membrane protein 1
5784	chr9	35071802	35072546	745	*	35072434	6.62355	Promoter	9	35056588	35072205	15618	2	7415	ENST00000417448.2	0	ENSG00000165280	VCP	valosin containing protein
2175	chr17	42387801	42388464	664	*	42388241	6.61615	Promoter	17	42313324	42388442	75119	2	6774	ENST00000264657.10	0	ENSG00000168610	STAT3	signal transducer and activator of transcription 3
3036	chr20	5610302	5610951	650	*	5610441	6.61615	Promoter	20	5575900	5610924	35025	2	56261	ENST00000481690.2	0	ENSG00000125772	GPCPD1	glycerophosphocholine phosphodiesterase 1
3922	chr4	128061252	128061690	439	*	128061548	6.61615	Promoter	4	128061286	128123869	62584	1	55132	ENST00000512292.5	0	ENSG00000138709	LARP1B	La ribonucleoprotein 1B
1341	chr13	27665759	27666026	268	*	27665909	6.61289	Promoter	13	27665113	27665753	641	1	51082	ENST00000636117.1	646	ENSG00000186184	POLR1D	RNA polymerase I and III subunit D
3341	chr3	3179379	3179712	334	*	3179511	6.61289	Promoter	3	3148992	3179691	30700	2	51185	ENST00000491834.5	0	ENSG00000113851	CRBN	cereblon
3937	chr4	140524088	140524504	417	*	140524310	6.61289	Promoter	4	140524168	140527952	3785	1	255520	ENST00000511887.6	0	ENSG00000179387	ELMOD2	ELMO domain containing 2
4082	chr5	58581934	58582179	246	*	58582081	6.61289	Promoter	5	58582221	58617871	35651	1	115827	ENST00000513316.1	-42	ENSG00000152932	RAB3C	RAB3C, member RAS oncogene family
4100	chr5	69093989	69094475	487	*	69094244	6.60542	Promoter	5	69093991	69104740	10750	1	64924	ENST00000380860.8	0	ENSG00000145740	SLC30A5	solute carrier family 30 member 5
4964	chr7	99919197	99919622	426	*	99919453	6.60542	Promoter	7	99890403	99919530	29128	2	89122	ENST00000349062.7	0	ENSG00000146833	TRIM4	tripartite motif containing 4
578	chr10	26438712	26438960	249	*	26438875	6.60045	Promoter	10	26438425	26501938	63514	1	54518	ENST00000356785.4	287	ENSG00000077420	APBB1IP	amyloid beta precursor protein binding family B member 1 interacting protein
1867	chr15	80059800	80060350	551	*	80060178	6.60045	Promoter	15	80060160	80138392	78233	1	54469	ENST00000618205.4	0	ENSG00000086666	ZFAND6	zinc finger AN1-type containing 6
2430	chr19	11925280	11925661	382	*	11925354	6.60045	Promoter	19	11925120	11978352	53233	1	284390	ENST00000591441.1	160	ENSG00000197054	ZNF763	zinc finger protein 763
4796	chr7	1570066	1570366	301	*	1570262	6.60045	Promoter	7	1570073	1589626	19554	1	114796	ENST00000437621.6	0	ENSG00000230487	PSMG3-AS1	PSMG3 antisense RNA 1 (head to head)
43	chr1	15847922	15848757	836	*	15848324	6.5969	Promoter	1	15834474	15848147	13674	2	729614	ENST00000317122.2	0	ENSG00000179743	SPEN-AS1	SPEN antisense RNA 1
2308	chr18	9914201	9914951	751	*	9914443	6.5969	Promoter	18	9914613	9925074	10462	1	9218	ENST00000578314.1	0	ENSG00000101558	VAPA	VAMP associated protein A
3252	chr21	46635281	46636034	754	*	46635416	6.58339	Promoter	21	46635595	46665117	29523	1	3275	ENST00000451211.6	0	ENSG00000160310	PRMT2	protein arginine methyltransferase 2
625	chr10	60943921	60944406	486	*	60944036	6.58199	Promoter	10	60944378	60945270	893	1	107984236	ENST00000702351.1	0	ENSG00000289989	LOC107984236	uncharacterized LOC107984236
2391	chr18	74598216	74598614	399	*	74598429	6.58199	Promoter	18	74591669	74598583	6915	2	400657	ENST00000670940.1	0	ENSG00000264247	ZNF407-AS1	ZNF407 antisense RNA 1
2431	chr19	11987576	11988106	531	*	11987962	6.58199	Promoter	19	11987617	12027194	39578	1	101928464	ENST00000406892.6	0	ENSG00000219665	ZNF433-AS1	ZNF433 and ZNF878 antisense RNA 1
2770	chr2	96208239	96208668	430	*	96208525	6.58199	Promoter	2	96208389	96242581	34193	1	285033	ENST00000665242.2	0	NA	STARD7-AS1	STARD7 antisense RNA 1
4023	chr5	10760860	10761175	316	*	10760996	6.58199	Promoter	5	10761065	10770294	9230	1	105374652	ENST00000606513.5	0	NA	DAP-DT	DAP divergent transcript
4057	chr5	41924819	41925656	838	*	41924988	6.58199	Promoter	5	41925254	41934309	9056	1	26272	ENST00000513496.5	0	ENSG00000151876	FBXO4	F-box protein 4
4374	chr6	17706152	17706745	594	*	17706671	6.56446	Promoter	6	17706094	17707344	1251	1	105374952	ENST00000606771.2	58	ENSG00000272269	NUP153-AS1	NUP153 antisense RNA 1
1511	chr13	99200956	99201282	327	*	99201176	6.56259	Promoter	13	99200916	99244624	43709	1	337867	ENST00000457666.1	40	ENSG00000134882	UBAC2	UBA domain containing 2
2846	chr2	148644782	148645168	387	*	148645030	6.56259	Promoter	2	148644999	148692833	47835	1	26122	ENST00000409654.5	0	ENSG00000135999	EPC2	enhancer of polycomb homolog 2
8	chr1	1746167	1746419	253	*	1746223	6.55997	Promoter	1	1732242	1745992	13751	2	9906	ENST00000246421.4	-175	NA	SLC35E2A	solute carrier family 35 member E2A (pseudogene)
221	chr1	93345830	93346225	396	*	93346058	6.55997	Promoter	1	93262186	93345831	83646	2	100131564	ENST00000413606.5	0	NA	CCDC18-AS1	CCDC18 antisense RNA 1
986	chr11	102452359	102452733	375	*	102452604	6.55997	Promoter	11	102398824	102452366	53543	2	114908	ENST00000532161.5	0	ENSG00000152558	TMEM123	transmembrane protein 123
1073	chr12	15882537	15882833	297	*	15882615	6.55997	Promoter	12	15882394	15903014	20621	1	11171	ENST00000025399.10	143	ENSG00000023734	STRAP	serine/threonine kinase receptor associated protein
2043	chr16	75622975	75623237	263	*	75623042	6.55997	Promoter	16	75620769	75623259	2491	2	23536	ENST00000562374.1	22	ENSG00000065457	ADAT1	adenosine deaminase tRNA specific 1
2481	chr19	23686445	23686960	516	*	23686663	6.55997	Promoter	19	23654412	23686381	31970	2	171392	ENST00000599535.1	-64	ENSG00000197372	ZNF675	zinc finger protein 675
2530	chr19	44643967	44644319	353	*	44644189	6.55997	Promoter	19	44644097	44659094	14998	1	5817	ENST00000406449.8	0	ENSG00000073008	PVR	PVR cell adhesion molecule
2883	chr2	172556124	172556392	269	*	172556244	6.55997	Promoter	2	172556313	172570812	14500	1	5163	ENST00000416991.5	0	ENSG00000152256	PDK1	pyruvate dehydrogenase kinase 1
4344	chr6	8063864	8064432	569	*	8063928	6.55997	Promoter	6	7881522	8064364	182843	2	100526836	ENST00000439343.2	0	ENSG00000259040	BLOC1S5-TXNDC5	BLOC1S5-TXNDC5 readthrough (NMD candidate)
4473	chr6	45377775	45378055	281	*	45377974	6.55997	Promoter	6	44809317	45377953	568637	2	8464	ENST00000475057.5	0	ENSG00000196284	SUPT3H	SPT3 homolog, SAGA and STAGA complex component
4642	chr6	118894692	118894994	303	*	118894766	6.55997	Promoter	6	118828014	118894356	66343	2	254394	ENST00000505485.1	-336	ENSG00000111877	MCM9	minichromosome maintenance 9 homologous recombination repair factor
4856	chr7	32495518	32495836	319	*	32495752	6.55997	Promoter	7	32495521	32539269	43749	1	23080	ENST00000459629.1	0	ENSG00000105778	AVL9	AVL9 cell migration associated
1398	chr13	45340581	45341170	590	*	45340722	6.54626	Promoter	13	45337177	45341155	3979	2	7178	ENST00000490277.1	0	ENSG00000133112	TPT1	tumor protein, translationally-controlled 1
1660	chr14	69611881	69612416	536	*	69612031	6.54626	Promoter	14	69611638	69615751	4114	1	9766	ENST00000553497.1	243	ENSG00000100647	SUSD6	sushi domain containing 6
1985	chr16	46688502	46689105	604	*	46688784	6.54626	Promoter	16	46659677	46689147	29471	2	55737	ENST00000568784.6	42	ENSG00000069329	VPS35	VPS35 retromer complex component
2918	chr2	190880835	190881395	561	*	190881187	6.54626	Promoter	2	190880872	190896568	15697	1	2744	ENST00000479552.1	0	ENSG00000115419	GLS	glutaminase
729	chr10	102713714	102714262	549	*	102714157	6.54094	Promoter	10	102673731	102714397	40667	2	403	ENST00000260746.6	135	ENSG00000138175	ARL3	ADP ribosylation factor like GTPase 3
3149	chr20	53593242	53593542	301	*	53593368	6.53772	Promoter	20	53567071	53593839	26769	2	7764	ENST00000371471.7	297	ENSG00000171940	ZNF217	zinc finger protein 217
135	chr1	47313951	47314240	290	*	47314148	6.53326	Promoter	1	47250139	47314147	64009	2	6491	ENST00000360380.7	0	ENSG00000123473	STIL	STIL centriolar assembly protein
1550	chr14	20460858	20461184	327	*	20461061	6.53326	Promoter	14	20460261	20460893	633	2	90809	ENST00000556093.1	0	ENSG00000165782	PIP4P1	phosphatidylinositol-4,5-bisphosphate 4-phosphatase 1
1802	chr15	56887282	56887716	435	*	56887583	6.53326	Promoter	15	56887107	56888219	1113	1	105370833	ENST00000621974.1	175	ENSG00000276524	LINC03065	long intergenic non-protein coding RNA 3065
3068	chr20	20052271	20052507	237	*	20052334	6.53326	Promoter	20	20034368	20052466	18099	2	51340	ENST00000536226.2	0	ENSG00000101343	CRNKL1	crooked neck pre-mRNA splicing factor 1
3601	chr3	138187529	138187851	323	*	138187661	6.53326	Promoter	3	138187529	138246857	59329	1	25852	ENST00000471453.5	0	ENSG00000114098	ARMC8	armadillo repeat containing 8
4188	chr5	118988091	118988503	413	*	118988347	6.53326	Promoter	5	118837322	118988220	150899	2	285605	ENST00000304058.8	0	ENSG00000169570	DTWD2	DTW domain containing 2
659	chr10	74176767	74177023	257	*	74176880	6.52516	Promoter	10	74176770	74708934	532165	1	132	ENST00000541550.6	0	ENSG00000156110	ADK	adenosine kinase
2578	chr19	58183264	58183764	501	*	58183628	6.52516	Promoter	19	58183400	58210392	26993	1	10782	ENST00000615675.4	0	ENSG00000171606	ZNF274	zinc finger protein 274
3396	chr3	33096553	33096860	308	*	33096715	6.52516	Promoter	3	32996609	33096835	100227	2	2720	ENST00000399402.7	0	ENSG00000170266	GLB1	galactosidase beta 1
3435	chr3	47282235	47282524	290	*	47282405	6.52516	Promoter	3	47275228	47282518	7291	2	64147	ENST00000425853.5	0	ENSG00000088727	KIF9	kinesin family member 9
3664	chr3	172039809	172040210	402	*	172039964	6.52516	Promoter	3	172039659	172338324	298666	1	64778	ENST00000469491.5	150	ENSG00000075420	FNDC3B	fibronectin type III domain containing 3B
3706	chr3	194486409	194486753	345	*	194486614	6.52516	Promoter	3	194402674	194487002	84329	2	79572	ENST00000645538.1	249	ENSG00000133657	ATP13A3	ATPase 13A3
4353	chr6	11537832	11538527	696	*	11538339	6.52516	Promoter	6	11537749	11583524	45776	1	100113407	ENST00000379426.2	83	ENSG00000205269	TMEM170B	transmembrane protein 170B
5494	chr8	96261393	96261985	593	*	96261569	6.52516	Promoter	8	96239398	96261610	22213	2	51001	ENST00000523821.5	0	ENSG00000156469	MTERF3	mitochondrial transcription termination factor 3
1714	chr14	96362819	96363272	454	*	96363028	6.51515	Promoter	14	96279195	96363341	84147	2	55102	ENST00000359933.6	69	ENSG00000066739	ATG2B	autophagy related 2B
2016	chr16	67893357	67893716	360	*	67893650	6.51515	Promoter	16	67893301	67903145	9845	1	5681	ENST00000575198.1	56	ENSG00000159792	PSKH1	protein serine kinase H1
3481	chr3	64022892	64023489	598	*	64023346	6.51515	Promoter	3	64010555	64023437	12883	2	9861	ENST00000476464.5	0	ENSG00000163636	PSMD6	proteasome 26S subunit, non-ATPase 6
4111	chr5	76403083	76403462	380	*	76403335	6.51187	Promoter	5	76403285	76708132	304848	1	10788	ENST00000274364.11	0	ENSG00000145703	IQGAP2	IQ motif containing GTPase activating protein 2
27	chr1	10399370	10399717	348	*	10399612	6.5004	Promoter	1	10399498	10408140	8643	1	5226	ENST00000465632.5	0	ENSG00000142657	PGD	phosphogluconate dehydrogenase
1132	chr12	49188335	49188913	579	*	49188815	6.5004	Promoter	12	49184959	49188899	3941	2	7846	ENST00000295766.9	0	ENSG00000167552	TUBA1A	tubulin alpha 1a
1951	chr16	19067662	19068147	486	*	19067790	6.5004	Promoter	16	19067917	19078304	10388	1	10229	ENST00000544894.6	0	ENSG00000167186	COQ7	coenzyme Q7, hydroxylase
2022	chr16	69762368	69762578	211	*	69762507	6.5004	Promoter	16	69762362	69799493	37132	1	11060	ENST00000569658.1	6	ENSG00000198373	WWP2	WW domain containing E3 ubiquitin protein ligase 2
4129	chr5	81751520	81751829	310	*	81751768	6.5004	Promoter	5	81446869	81751797	304929	2	23635	ENST00000507655.5	0	ENSG00000145687	SSBP2	single stranded DNA binding protein 2
4278	chr5	163505747	163505987	241	*	163505862	6.5004	Promoter	5	163505794	163519333	13540	1	27430	ENST00000695025.1	0	ENSG00000038274	MAT2B	methionine adenosyltransferase 2 non-catalytic beta subunit
4846	chr7	27740073	27740546	474	*	27740261	6.5004	Promoter	7	27733064	27740395	7332	2	105375210	ENST00000441955.2	0	NA	TAX1BP1-AS1	TAX1BP1 antisense RNA 1
4978	chr7	104983694	104984257	564	*	104984065	6.5004	Promoter	7	104981743	104983894	2152	2	100216546	ENST00000687367.1	0	NA	LINC01004	long intergenic non-protein coding RNA 1004
454	chr1	223845598	223846361	764	*	223845694	6.48816	Promoter	1	223779893	223845947	66055	2	7159	ENST00000343537.12	0	ENSG00000143514	TP53BP2	tumor protein p53 binding protein 2
2268	chr17	79074920	79075222	303	*	79075134	6.48816	Promoter	17	79074824	79088599	13776	1	64772	ENST00000579016.6	96	ENSG00000167280	ENGASE	endo-beta-N-acetylglucosaminidase
199	chr1	84298713	84299220	508	*	84299001	6.4839	Promoter	1	84299558	84350070	50513	1	148418	ENST00000370671.7	-338	ENSG00000203943	SAMD13	sterile alpha motif domain containing 13
576	chr10	25016766	25017099	334	*	25016916	6.4839	Promoter	10	25016658	25026664	10007	1	79896	ENST00000524413.5	108	ENSG00000185875	THNSL1	threonine synthase like 1
1934	chr16	3443395	3443635	241	*	3443516	6.4839	Promoter	16	3432414	3443504	11091	2	146434	ENST00000301744.7	0	ENSG00000167981	ZNF597	zinc finger protein 597
2826	chr2	128091422	128091639	218	*	128091520	6.4839	Promoter	2	128091211	128191428	100218	1	56886	ENST00000376723.7	211	ENSG00000136731	UGGT1	UDP-glucose glycoprotein glucosyltransferase 1
1569	chr14	31025862	31026322	461	*	31026163	6.47784	Promoter	14	30895345	31026319	130975	2	29966	ENST00000555358.5	0	ENSG00000196792	STRN3	striatin 3
3119	chr20	41028909	41029376	468	*	41029129	6.47784	Promoter	20	41028914	41124310	95397	1	7150	ENST00000681058.1	0	ENSG00000198900	TOP1	DNA topoisomerase I
3999	chr4	184473275	184473488	214	*	184473378	6.47784	Promoter	4	184387791	184474008	86218	2	3660	ENST00000505067.6	520	ENSG00000168310	IRF2	interferon regulatory factor 2
4263	chr5	154755519	154755849	331	*	154755569	6.47784	Promoter	5	154755985	154793649	37665	1	23367	ENST00000517616.5	-136	ENSG00000155506	LARP1	La ribonucleoprotein 1, translational regulator
174	chr1	66930379	66930803	425	*	66930504	6.47093	Promoter	1	66930243	66988030	57788	1	57708	ENST00000355356.3	136	ENSG00000198160	MIER1	MIER1 transcriptional regulator
694	chr10	91798376	91799018	643	*	91798714	6.47093	Promoter	10	91798426	91865475	67050	1	80351	ENST00000371627.5	0	ENSG00000107854	TNKS2	tankyrase 2
910	chr11	62646111	62646455	345	*	62646188	6.47093	Promoter	11	62624826	62646602	21777	2	23193	ENST00000532402.5	147	ENSG00000089597	GANAB	glucosidase II alpha subunit
2011	chr16	66751261	66751896	636	*	66751723	6.47093	Promoter	16	66751752	66754740	2989	1	106699570	ENST00000501143.1	0	ENSG00000246777	DYNC1LI2-DT	DYNC1LI2 divergent transcript
2284	chr18	712220	712467	248	*	712347	6.47093	Promoter	18	674161	712523	38363	2	55556	ENST00000585128.6	56	ENSG00000132199	ENOSF1	enolase superfamily member 1
2668	chr2	44361157	44361408	252	*	44361271	6.47093	Promoter	2	44343908	44361493	17586	2	9581	ENST00000438314.1	85	ENSG00000138078	PREPL	prolyl endopeptidase like
2917	chr2	190648997	190649681	685	*	190649443	6.47093	Promoter	2	190649070	190690919	41850	1	4664	ENST00000409581.5	0	ENSG00000138386	NAB1	NGFI-A binding protein 1
3076	chr20	21303385	21303702	318	*	21303457	6.47093	Promoter	20	21303331	21389825	86495	1	22803	ENST00000377191.5	54	ENSG00000088930	XRN2	5'-3' exoribonuclease 2
4614	chr6	110981729	110982224	496	*	110981805	6.47093	Promoter	6	110982015	111024327	42313	1	84154	ENST00000368864.8	0	ENSG00000197498	RPF2	ribosome production factor 2 homolog
5817	chr9	75027900	75028358	459	*	75028095	6.47093	Promoter	9	74980790	75028293	47504	2	138199	ENST00000376834.8	0	ENSG00000156017	CARNMT1	carnosine N-methyltransferase 1
5938	chr9	132354253	132355022	770	*	132354760	6.47093	Promoter	9	132261356	132354986	93631	2	23064	ENST00000224140.6	0	ENSG00000107290	SETX	senataxin
3929	chr4	139177452	139177702	251	*	139177555	6.46139	Promoter	4	139177456	139245432	67977	1	105379412	ENST00000693380.1	0	NA	LOC105379412	uncharacterized LOC105379412
2078	chr17	782073	782770	698	*	782586	6.46036	Promoter	17	759330	782279	22950	2	51031	ENST00000301328.9	0	ENSG00000167699	GLOD4	glyoxalase domain containing 4
2767	chr2	88627056	88627357	302	*	88627207	6.46036	Promoter	2	88556935	88627272	70338	2	9451	ENST00000652099.1	0	ENSG00000172071	EIF2AK3	eukaryotic translation initiation factor 2 alpha kinase 3
3858	chr4	88592528	88593058	531	*	88592638	6.46036	Promoter	4	88592496	88657434	64939	1	8916	ENST00000407637.5	32	ENSG00000138641	HERC3	HECT and RLD domain containing E3 ubiquitin protein ligase 3
1147	chr12	53380240	53380520	281	*	53380369	6.45158	Promoter	12	53380176	53416446	36271	1	6667	ENST00000327443.9	64	ENSG00000185591	SP1	Sp1 transcription factor
2253	chr17	75182603	75182943	341	*	75182809	6.45158	Promoter	17	75167868	75182956	15089	2	6613	ENST00000314523.7	13	ENSG00000188612	SUMO2	small ubiquitin like modifier 2
2638	chr2	30147094	30147815	722	*	30147610	6.45158	Promoter	2	30147516	30159551	12036	1	51646	ENST00000402708.5	0	ENSG00000119801	YPEL5	yippee like 5
2676	chr2	48314776	48315510	735	*	48315363	6.45158	Promoter	2	48314682	48379295	64614	1	3344	ENST00000340553.8	94	ENSG00000170802	FOXN2	forkhead box N2
3718	chr4	337736	338267	532	*	338110	6.45158	Promoter	4	337814	373026	35213	1	7700	ENST00000366506.4	0	ENSG00000131127	ZNF141	zinc finger protein 141
314	chr1	155208851	155209255	405	*	155208996	6.44416	Promoter	1	155209238	155213656	4419	1	4580	ENST00000424959.5	0	ENSG00000173171	MTX1	metaxin 1
1387	chr13	43879206	43879782	577	*	43879322	6.44416	Promoter	13	43879284	43893931	14648	1	144811	ENST00000441843.5	0	ENSG00000179630	LACC1	laccase domain containing 1
2080	chr17	1455819	1456123	305	*	1456080	6.44416	Promoter	17	1422226	1456149	33924	2	1398	ENST00000574295.1	26	ENSG00000167193	CRK	CRK proto-oncogene, adaptor protein
4879	chr7	44885098	44885436	339	*	44885223	6.43782	Promoter	7	44876299	44885530	9232	2	5814	ENST00000395699.5	94	ENSG00000146676	PURB	purine rich element binding protein B
975	chr11	93741055	93741444	390	*	93741388	6.43528	Promoter	11	93737156	93741476	4321	2	79101	ENST00000532235.1	32	ENSG00000166012	TAF1D	TATA-box binding protein associated factor, RNA polymerase I subunit D
1103	chr12	32755293	32755798	506	*	32755624	6.43528	Promoter	12	32747204	32755796	8593	2	51067	ENST00000548490.1	0	ENSG00000139131	YARS2	tyrosyl-tRNA synthetase 2
1148	chr12	53452381	53452775	395	*	53452619	6.43528	Promoter	12	53452368	53479614	27247	1	5094	ENST00000552296.6	13	ENSG00000197111	PCBP2	poly(rC) binding protein 2
1801	chr15	56733097	56733627	531	*	56733443	6.43528	Promoter	15	56630176	56733509	103334	2	54816	ENST00000267807.12	0	ENSG00000137871	ZNF280D	zinc finger protein 280D
2207	chr17	56960754	56961134	381	*	56960918	6.43528	Promoter	17	56938199	56961050	22852	2	8161	ENST00000240316.5	0	ENSG00000121058	COIL	coilin
2326	chr18	21741448	21741771	324	*	21741581	6.43528	Promoter	18	21740792	21870953	130162	1	57534	ENST00000261537.7	656	ENSG00000101752	MIB1	MIB E3 ubiquitin protein ligase 1
2806	chr2	112055397	112055841	445	*	112055703	6.43528	Promoter	2	112055483	112119273	63791	1	84910	ENST00000452614.6	0	ENSG00000153214	TMEM87B	transmembrane protein 87B
2868	chr2	162318333	162318837	505	*	162318498	6.43528	Promoter	2	162267074	162318684	51611	2	64135	ENST00000649979.2	0	ENSG00000115267	IFIH1	interferon induced with helicase C domain 1
3387	chr3	25783058	25783478	421	*	25783241	6.43528	Promoter	3	25783073	25791680	8608	1	54995	ENST00000452098.1	0	ENSG00000151093	OXSM	3-oxoacyl-ACP synthase, mitochondrial
3465	chr3	53891487	53891785	299	*	53891677	6.43528	Promoter	3	53887996	53891855	3860	2	58515	ENST00000487571.1	70	ENSG00000113811	SELENOK	selenoprotein K
4115	chr5	77491776	77492504	729	*	77492162	6.43528	Promoter	5	77430933	77492316	61384	2	55255	ENST00000296679.9	0	ENSG00000164253	WDR41	WD repeat domain 41
4740	chr6	152301805	152302180	376	*	152302076	6.43528	Promoter	6	152283982	152302123	18142	2	23345	ENST00000540663.5	0	ENSG00000131018	SYNE1	spectrin repeat containing nuclear envelope protein 1
4767	chr6	160992006	160992269	264	*	160992179	6.43528	Promoter	6	160990318	160992342	2025	2	117981787	ENST00000608721.1	73	ENSG00000272841	MAP3K4-AS1	MAP3K4 antisense RNA 1
5617	chr8	116874232	116874616	385	*	116874359	6.43528	Promoter	8	116845934	116874328	28395	2	5885	ENST00000687358.1	0	ENSG00000164754	RAD21	RAD21 cohesin complex component
902	chr11	60842128	60842657	530	*	60842548	6.42731	Promoter	11	60842145	60851046	8902	1	79080	ENST00000535217.1	0	ENSG00000110104	CCDC86	coiled-coil domain containing 86
2339	chr18	31942727	31943033	307	*	31942912	6.42731	Promoter	18	31830590	31943026	112437	2	22878	ENST00000582539.5	0	ENSG00000153339	TRAPPC8	trafficking protein particle complex subunit 8
5871	chr9	100098553	100098828	276	*	100098604	6.42731	Promoter	9	99979239	100098857	119619	2	23071	ENST00000690739.1	29	ENSG00000023318	ERP44	endoplasmic reticulum protein 44
246	chr1	109100327	109100682	356	*	109100456	6.42081	Promoter	1	109100193	109100619	427	1	677766	ENST00000602755.1	134	ENSG00000278249	SCARNA2	small Cajal body-specific RNA 2
488	chr1	234373496	234374086	591	*	234373915	6.42081	Promoter	1	234372807	234373664	858	2	101927765	ENST00000451795.3	0	ENSG00000231663	COA6-AS1	COA6 antisense RNA 1
603	chr10	38010451	38010944	494	*	38010838	6.42081	Promoter	10	38010650	38060063	49414	1	7581	ENST00000307441.13	0	ENSG00000189180	ZNF33A	zinc finger protein 33A
915	chr11	63670774	63671349	576	*	63671192	6.42081	Promoter	11	63624087	63671376	47290	2	25923	ENST00000398868.8	27	ENSG00000184743	ATL3	atlastin GTPase 3
1653	chr14	67674688	67675027	340	*	67674715	6.42081	Promoter	14	67656510	67674820	18311	2	10490	ENST00000555543.1	0	ENSG00000100568	VTI1B	vesicle transport through interaction with t-SNAREs 1B
1702	chr14	91114642	91114992	351	*	91114770	6.42081	Promoter	14	91114670	91170201	55532	1	80017	ENST00000523894.5	0	ENSG00000133943	DGLUCY	D-glutamate cyclase
2203	chr17	51260583	51260874	292	*	51260777	6.42081	Promoter	17	51260546	51297933	37388	1	51096	ENST00000225298.12	37	ENSG00000011260	UTP18	UTP18 small subunit processome component
2642	chr2	32278117	32278456	340	*	32278306	6.42081	Promoter	2	32278129	32290920	12792	1	84272	ENST00000495355.1	0	ENSG00000119820	YIPF4	Yip1 domain family member 4
3110	chr20	35954047	35954490	444	*	35954123	6.42081	Promoter	20	35953624	35954502	879	2	51282	ENST00000305978.7	12	ENSG00000171222	SCAND1	SCAN domain containing 1
3254	chr22	17628383	17628650	268	*	17628529	6.42081	Promoter	22	17594539	17628733	34195	2	529	ENST00000413576.1	83	ENSG00000131100	ATP6V1E1	ATPase H+ transporting V1 subunit E1
3898	chr4	109433535	109433998	464	*	109433606	6.42081	Promoter	4	109357133	109433814	76682	2	100533182	ENST00000654972.1	0	ENSG00000247950	SEC24B-AS1	SEC24B antisense RNA 1
3986	chr4	173334022	173334234	213	*	173334150	6.42081	Promoter	4	173332889	173334249	1361	2	3148	ENST00000506267.1	15	ENSG00000164104	HMGB2	high mobility group box 2
5440	chr8	85463531	85463896	366	*	85463587	6.42081	Promoter	8	85440596	85463801	23206	2	100996348	ENST00000654303.1	0	NA	CA3-AS1	CA3 antisense RNA 1
5766	chr9	27573540	27573810	271	*	27573693	6.42081	Promoter	9	27561549	27573755	12207	2	203228	ENST00000379995.1	0	ENSG00000147894	C9orf72	C9orf72-SMCR8 complex subunit
5935	chr9	131531016	131531234	219	*	131531132	6.42081	Promoter	9	131523801	131531179	7379	2	83549	ENST00000372210.7	0	ENSG00000130717	UCK1	uridine-cytidine kinase 1
1809	chr15	58933110	58933458	349	*	58933353	6.4154	Promoter	15	58894090	58933449	39360	2	79811	ENST00000558756.5	0	ENSG00000137776	SLTM	SAFB like transcription modulator
4301	chr5	178204788	178205120	333	*	178205054	6.4154	Promoter	5	178204571	178211142	6572	1	3182	ENST00000504898.5	217	ENSG00000197451	HNRNPAB	heterogeneous nuclear ribonucleoprotein A/B
5927	chr9	127734866	127735348	483	*	127735007	6.4154	Promoter	9	127731524	127735292	3769	2	27433	ENST00000336067.10	0	ENSG00000160404	TOR2A	torsin family 2 member A
4780	chr6	166342266	166343091	826	*	166342834	6.41083	Promoter	6	166342626	166351466	8841	1	100289495	ENST00000659081.2	0	ENSG00000286760	LOC100289495	uncharacterized LOC100289495
1821	chr15	63503875	63504270	396	*	63504048	6.40354	Promoter	15	63504511	63594640	90130	1	9960	ENST00000540797.5	-241	ENSG00000140455	USP3	ubiquitin specific peptidase 3
1104	chr12	38316740	38317038	299	*	38316992	6.39125	Promoter	12	38316762	38323982	7221	1	144245	ENST00000551464.1	0	ENSG00000175548	ALG10B	ALG10 alpha-1,2-glucosyltransferase B
6029	chrY	12904929	12905181	253	*	12905029	6.39125	Promoter	24	12904868	12920478	15611	1	8653	ENST00000336079.8	61	ENSG00000067048	DDX3Y	DEAD-box helicase 3 Y-linked
1013	chr11	118572265	118572647	383	*	118572516	6.38737	Promoter	11	118572390	118600993	28604	1	372	ENST00000392859.7	0	ENSG00000095139	ARCN1	archain 1
3395	chr3	32502503	32502981	479	*	32502744	6.38737	Promoter	3	32481312	32502852	21541	2	54918	ENST00000205636.4	0	ENSG00000091317	CMTM6	CKLF like MARVEL transmembrane domain containing 6
399	chr1	197775131	197775487	357	*	197775327	6.38427	Promoter	1	197504748	197775480	270733	2	163486	ENST00000620048.6	0	ENSG00000213047	DENND1B	DENN domain containing 1B
808	chr11	7512982	7513380	399	*	7513286	6.38427	Promoter	11	7426262	7513113	86852	2	124902806	ENST00000671315.1	0	NA	LOC124902806	leucine-rich repeat extensin-like protein 5
966	chr11	86244817	86245195	379	*	86244874	6.38427	Promoter	11	86245050	86278810	33761	1	8726	ENST00000673233.2	0	ENSG00000074266	EED	embryonic ectoderm development
1542	chr13	111153176	111154224	1049	*	111154097	6.38427	Promoter	13	111153647	111217800	64154	1	8874	ENST00000491775.5	0	ENSG00000102606	ARHGEF7	Rho guanine nucleotide exchange factor 7
1627	chr14	56118438	56119045	608	*	56118937	6.38427	Promoter	14	56118411	56301524	183114	1	57161	ENST00000705193.1	27	ENSG00000139946	PELI2	pellino E3 ubiquitin protein ligase family member 2
1817	chr15	62059901	62060307	407	*	62060179	6.38427	Promoter	15	61852389	62060447	208059	2	54832	ENST00000644861.2	140	ENSG00000129003	VPS13C	vacuolar protein sorting 13 homolog C
2347	chr18	35581790	35582085	296	*	35581937	6.38427	Promoter	18	35581740	35711834	130095	1	2589	ENST00000269195.6	50	ENSG00000141429	GALNT1	polypeptide N-acetylgalactosaminyltransferase 1
3116	chr20	38033351	38034122	772	*	38034066	6.38427	Promoter	20	38033725	38091237	57513	1	58490	ENST00000462548.6	0	ENSG00000101413	RPRD1B	regulation of nuclear pre-mRNA domain containing 1B
3719	chr4	499286	499673	388	*	499435	6.38427	Promoter	4	499289	522843	23555	1	54872	ENST00000509768.1	0	ENSG00000174227	PIGG	phosphatidylinositol glycan anchor biosynthesis class G
3987	chr4	174283260	174283581	322	*	174283401	6.38427	Promoter	4	174237359	174283646	46288	2	26269	ENST00000515664.5	65	ENSG00000164117	FBXO8	F-box protein 8
3988	chr4	174283901	174284248	348	*	174284024	6.38427	Promoter	4	174283904	174333380	49477	1	80817	ENST00000457424.6	0	ENSG00000164118	CEP44	centrosomal protein 44
4793	chr7	1137954	1138520	567	*	1138053	6.38427	Promoter	7	996986	1138257	141272	2	84310	ENST00000357429.10	0	ENSG00000146540	C7orf50	chromosome 7 open reading frame 50
596	chr10	35126955	35127758	804	*	35127430	6.38174	Promoter	10	35126959	35211811	84853	1	1390	ENST00000490460.5	0	ENSG00000095794	CREM	cAMP responsive element modulator
2278	chr17	82647968	82648268	301	*	82648087	6.38174	Promoter	17	82614576	82648318	33743	2	56270	ENST00000572583.5	50	ENSG00000141580	WDR45B	WD repeat domain 45B
3035	chr20	5127058	5127397	340	*	5127261	6.38174	Promoter	20	5127048	5175652	48605	1	8760	ENST00000486875.1	10	ENSG00000101290	CDS2	CDP-diacylglycerol synthase 2
5363	chr8	70607503	70608011	509	*	70607896	6.38174	Promoter	8	70573442	70607778	34337	2	23471	ENST00000521425.5	0	ENSG00000067167	TRAM1	translocation associated membrane protein 1
920	chr11	64778101	64778510	410	*	64778442	6.37963	Promoter	11	64764606	64778469	13864	2	7536	ENST00000377387.5	0	ENSG00000168066	SF1	splicing factor 1
1429	chr13	52455633	52455977	345	*	52455766	6.37963	Promoter	13	52455972	52476349	20378	1	26586	ENST00000490903.5	0	ENSG00000136108	CKAP2	cytoskeleton associated protein 2
1554	chr14	21103936	21104469	534	*	21104319	6.37963	Promoter	14	21090082	21104722	14641	2	51222	ENST00000451119.6	253	ENSG00000165804	ZNF219	zinc finger protein 219
2785	chr2	99489437	99490131	695	*	99489790	6.37963	Promoter	2	99400475	99489973	89499	2	51455	ENST00000393445.7	0	ENSG00000135945	REV1	REV1 DNA directed polymerase
3229	chr21	39348475	39349032	558	*	39348707	6.37963	Promoter	21	39342315	39348991	6677	2	3150	ENST00000288344.14	0	ENSG00000205581	HMGN1	high mobility group nucleosome binding domain 1
4929	chr7	77696550	77697006	457	*	77696777	6.37963	Promoter	7	77696459	77783022	86564	1	222194	ENST00000334955.13	91	ENSG00000187257	RSBN1L	round spermatid basic protein 1 like
3742	chr4	6909341	6910170	830	*	6909518	6.37632	Promoter	4	6909444	7033118	123675	1	57533	ENST00000448507.5	0	ENSG00000132405	TBC1D14	TBC1 domain family member 14
3756	chr4	16226682	16226933	252	*	16226805	6.37632	Promoter	4	16226685	16256744	30060	1	202020	ENST00000573308.5	0	ENSG00000263327	TAPT1-AS1	TAPT1 antisense RNA 1 (head to head)
5111	chr8	12754645	12755286	642	*	12754990	6.37632	Promoter	8	12721906	12755526	33621	2	91694	ENST00000398246.8	240	ENSG00000154359	LONRF1	LON peptidase N-terminal domain and ring finger 1
2275	chr17	81927043	81927482	440	*	81927334	6.34731	Promoter	17	81922798	81927708	4911	2	4097	ENST00000574686.1	226	ENSG00000197063	MAFG	MAF bZIP transcription factor G
3755	chr4	16226105	16226418	314	*	16226298	6.346	Promoter	4	16190339	16226449	36111	2	202018	ENST00000505317.1	31	ENSG00000169762	TAPT1	transmembrane anterior posterior transformation 1
3308	chr22	41091859	41092789	931	*	41092048	6.3452	Promoter	22	41092513	41092566	54	1	100302237	ENST00000408233.1	0	ENSG00000284015	MIR1281	microRNA 1281
467	chr1	226939334	226940028	695	*	226939419	6.34426	Promoter	1	226940286	226987544	47259	1	56997	ENST00000366778.5	-258	ENSG00000163050	COQ8A	coenzyme Q8A
1826	chr15	64989386	64989783	398	*	64989510	6.34426	Promoter	15	64963027	64989474	26448	2	51324	ENST00000433215.6	0	ENSG00000090487	SPG21	SPG21 abhydrolase domain containing, maspardin
3576	chr3	129183408	129183993	586	*	129183809	6.34426	Promoter	3	129167827	129183896	16070	2	7555	ENST00000422453.7	0	ENSG00000169714	CNBP	CCHC-type zinc finger nucleic acid binding protein
2549	chr19	52269689	52270144	456	*	52269933	6.34314	Promoter	19	52269593	52291761	22169	1	90321	ENST00000599581.5	96	ENSG00000196214	ZNF766	zinc finger protein 766
3599	chr3	136751698	136752131	434	*	136751878	6.34314	Promoter	3	136518043	136752366	234324	2	10274	ENST00000480733.1	235	ENSG00000118007	STAG1	STAG1 cohesin complex component
3945	chr4	145097929	145098794	866	*	145098576	6.34314	Promoter	4	144210701	145098174	887474	2	10393	ENST00000649263.1	0	ENSG00000164162	ANAPC10	anaphase promoting complex subunit 10
1226	chr12	100142318	100142668	351	*	100142528	6.34181	Promoter	12	100103935	100142824	38890	2	23074	ENST00000547428.1	156	ENSG00000111647	BLTP3B	bridge-like lipid transfer protein family member 3B
1755	chr15	40594099	40594354	256	*	40594277	6.34181	Promoter	15	40594249	40610297	16049	1	57082	ENST00000532056.5	0	ENSG00000137812	KNL1	kinetochore scaffold 1
946	chr11	74948839	74949116	278	*	74948918	6.34018	Promoter	11	74840910	74949091	108182	2	143570	ENST00000684022.1	0	ENSG00000166435	XRRA1	X-ray radiation resistance associated 1
1291	chr12	122752765	122753261	497	*	122753150	6.34018	Promoter	12	122752824	122770070	17247	1	8562	ENST00000455982.2	0	ENSG00000139726	DENR	density regulated re-initiation and release factor
1671	chr14	75126798	75127031	234	*	75126870	6.34018	Promoter	14	75081411	75126964	45554	2	91754	ENST00000678037.1	0	ENSG00000119638	NEK9	NIMA related kinase 9
2211	chr17	58006828	58007138	311	*	58007045	6.34018	Promoter	17	58003807	58007232	3426	2	6426	ENST00000581979.5	94	ENSG00000136450	SRSF1	serine and arginine rich splicing factor 1
2219	chr17	60525872	60526341	470	*	60526091	6.34018	Promoter	17	60443158	60526242	83085	2	10513	ENST00000083182.8	0	ENSG00000062725	APPBP2	amyloid beta precursor protein binding protein 2
2805	chr2	111883782	111884231	450	*	111883917	6.34018	Promoter	2	111767640	111884193	116554	2	64682	ENST00000341068.8	0	ENSG00000153107	ANAPC1	anaphase promoting complex subunit 1
2867	chr2	161308187	161308735	549	*	161308621	6.34018	Promoter	2	161246121	161308389	62269	2	101929512	ENST00000652531.1	0	NA	PSMD14-DT	PSMD14 divergent transcript
2939	chr2	200509335	200510062	728	*	200509893	6.34018	Promoter	2	200510008	200535124	25117	1	151246	ENST00000418045.5	0	ENSG00000163535	SGO2	shugoshin 2
3063	chr20	18588046	18588347	302	*	18588161	6.34018	Promoter	20	18588054	18766644	178591	1	92675	ENST00000377452.4	0	ENSG00000125821	DTD1	D-aminoacyl-tRNA deacylase 1
3524	chr3	105868359	105869001	643	*	105868418	6.34018	Promoter	3	105658283	105868920	210638	2	868	ENST00000645425.1	0	ENSG00000114423	CBLB	Cbl proto-oncogene B
3885	chr4	103197944	103198585	642	*	103198188	6.34018	Promoter	4	103105349	103198445	93097	2	1062	ENST00000380026.8	0	ENSG00000138778	CENPE	centromere protein E
4237	chr5	139439142	139439431	290	*	139439262	6.34018	Promoter	5	139425005	139439459	14455	2	202052	ENST00000506870.5	28	ENSG00000170464	DNAJC18	DnaJ heat shock protein family (Hsp40) member C18
4681	chr6	135054578	135054991	414	*	135054746	6.34018	Promoter	6	134960378	135054822	94445	2	10767	ENST00000367837.10	0	ENSG00000112339	HBS1L	HBS1 like translational GTPase
4864	chr7	36390026	36390255	230	*	36390123	6.34018	Promoter	7	36324221	36390125	65905	2	23366	ENST00000297063.10	0	ENSG00000164542	MATCAP2	microtubule associated tyrosine carboxypeptidase 2
2794	chr2	102736560	102736784	225	*	102736716	6.33815	Promoter	2	102732286	102736839	4554	2	84804	ENST00000462099.1	55	ENSG00000135953	MFSD9	major facilitator superfamily domain containing 9
3979	chr4	169009476	169009904	429	*	169009698	6.33815	Promoter	4	169001575	169010080	8506	2	84869	ENST00000504561.1	176	ENSG00000145439	CBR4	carbonyl reductase 4
3109	chr20	35741853	35742290	438	*	35741963	6.31598	Promoter	20	35701347	35742236	40890	2	9584	ENST00000639702.1	0	ENSG00000131051	RBM39	RNA binding motif protein 39
222	chr1	93846472	93846753	282	*	93846610	6.30927	Promoter	1	93846832	93846911	80	1	100126348	ENST00000390220.3	-79	ENSG00000211575	MIR760	microRNA 760
1633	chr14	58298885	58299549	665	*	58298978	6.30927	Promoter	14	58299331	58304990	5660	1	5926	ENST00000424658.5	0	ENSG00000032219	ARID4A	AT-rich interaction domain 4A
2807	chr2	112275271	112276296	1026	*	112275749	6.30927	Promoter	2	112275597	112340059	64463	1	376940	ENST00000409871.6	0	ENSG00000188177	ZC3H6	zinc finger CCCH-type containing 6
1119	chr12	45989977	45990492	516	*	45990003	6.30501	Promoter	12	45948530	45990565	42036	2	9169	ENST00000266589.10	73	ENSG00000139218	SCAF11	SR-related CTD associated factor 11
1331	chr13	25286946	25287470	525	*	25287060	6.30501	Promoter	13	25246222	25287488	41267	2	9107	ENST00000381801.6	18	ENSG00000139505	MTMR6	myotubularin related protein 6
1661	chr14	69767518	69767897	380	*	69767691	6.30501	Promoter	14	69767783	69768675	893	1	6430	ENST00000555412.1	0	ENSG00000100650	SRSF5	serine and arginine rich splicing factor 5
2824	chr2	127701474	127702036	563	*	127701952	6.30501	Promoter	2	127701497	127705242	3746	1	84826	ENST00000310981.6	0	ENSG00000173349	SFT2D3	SFT2 domain containing 3
5042	chr7	140478918	140479380	463	*	140479245	6.30501	Promoter	7	140453047	140479336	26290	2	23608	ENST00000475010.5	0	ENSG00000133606	MKRN1	makorin ring finger protein 1
5916	chr9	124861525	124861784	260	*	124861601	6.30501	Promoter	9	124857880	124861915	4036	2	11224	ENST00000373570.8	131	ENSG00000136942	RPL35	ribosomal protein L35
63	chr1	23825067	23825486	420	*	23825347	6.29991	Promoter	1	23801885	23825429	23545	2	3155	ENST00000374490.8	0	ENSG00000117305	HMGCL	3-hydroxy-3-methylglutaryl-CoA lyase
760	chr10	114173903	114174594	692	*	114174377	6.29991	Promoter	10	114174105	114174179	75	2	100302224	ENST00000459421.1	0	ENSG00000284442	MIR2110	microRNA 2110
3258	chr22	19447464	19448085	622	*	19447591	6.29991	Promoter	22	19440886	19447692	6807	2	128977	ENST00000399568.5	0	ENSG00000242259	C22orf39	chromosome 22 open reading frame 39
4001	chr4	184648784	184649167	384	*	184648979	6.29991	Promoter	4	184627698	184648879	21182	2	836	ENST00000700100.1	0	ENSG00000164305	CASP3	caspase 3
4699	chr6	138987852	138988336	485	*	138988151	6.29991	Promoter	6	138903493	138988253	84761	2	85021	ENST00000450536.7	0	ENSG00000135597	REPS1	RALBP1 associated Eps domain containing 1
4957	chr7	96321357	96321894	538	*	96321670	6.29991	Promoter	7	96120220	96322098	201879	2	10165	ENST00000265631.10	204	ENSG00000004864	SLC25A13	solute carrier family 25 member 13
862	chr11	33257478	33258145	668	*	33257841	6.29087	Promoter	11	33257587	33357023	99437	1	10114	ENST00000379016.7	0	ENSG00000110422	HIPK3	homeodomain interacting protein kinase 3
4406	chr6	26124268	26124655	388	*	26124478	6.29087	Promoter	6	26124172	26124690	519	1	8334	ENST00000377791.4	96	ENSG00000180573	H2AC6	H2A clustered histone 6
4618	chr6	111482620	111484082	1463	*	111483002	6.29087	Promoter	6	111299031	111482919	183889	2	5980	ENST00000434009.5	0	ENSG00000009413	REV3L	REV3 like, DNA directed polymerase zeta catalytic subunit
2272	chr17	81702911	81703198	288	*	81703117	6.28623	Promoter	17	81703367	81707517	4151	1	6182	ENST00000333676.8	-169	ENSG00000262814	MRPL12	mitochondrial ribosomal protein L12
1083	chr12	25194859	25195103	245	*	25194943	6.28592	Promoter	12	25108420	25195098	86679	2	55259	ENST00000354189.9	0	ENSG00000118307	DNAI7	dynein axonemal intermediate chain 7
1241	chr12	105107857	105108128	272	*	105108015	6.28592	Promoter	12	105107786	105126049	18264	1	23325	ENST00000547404.1	71	ENSG00000136051	WASHC4	WASH complex subunit 4
1963	chr16	22436853	22437080	228	*	22436958	6.28592	Promoter	16	22437008	22460813	23806	1	641298	ENST00000446662.5	0	ENSG00000237296	SMG1P1	SMG1 pseudogene 1
2606	chr2	18559999	18560455	457	*	18560212	6.28592	Promoter	2	18554723	18560653	5931	2	57665	ENST00000381249.4	198	ENSG00000240857	RDH14	retinol dehydrogenase 14
2845	chr2	147844625	147844837	213	*	147844687	6.28592	Promoter	2	147844616	147927929	83314	1	92	ENST00000404590.1	9	ENSG00000121989	ACVR2A	activin A receptor type 2A
3025	chr20	2509078	2509446	369	*	2509301	6.28592	Promoter	20	2481823	2509132	27310	2	79175	ENST00000617391.4	0	ENSG00000088876	ZNF343	zinc finger protein 343
3966	chr4	158723062	158723303	242	*	158723126	6.28592	Promoter	4	158709127	158723396	14270	2	5481	ENST00000307720.4	93	ENSG00000171497	PPID	peptidylprolyl isomerase D
4191	chr5	119452501	119452916	416	*	119452699	6.28592	Promoter	5	119452509	119585006	132498	1	3295	ENST00000646058.1	0	ENSG00000133835	HSD17B4	hydroxysteroid 17-beta dehydrogenase 4
4843	chr7	26864238	26864538	301	*	26864391	6.28592	Promoter	7	26844030	26864585	20556	2	8935	ENST00000487720.1	47	ENSG00000005020	SKAP2	src kinase associated phosphoprotein 2
5286	chr8	56074226	56074443	218	*	56074330	6.28089	Promoter	8	56073073	56074356	1284	2	6224	ENST00000523936.5	0	ENSG00000008988	RPS20	ribosomal protein S20
34	chr1	11980262	11980766	505	*	11980514	6.26734	Promoter	1	11980276	12013500	33225	1	9927	ENST00000674658.1	0	ENSG00000116688	MFN2	mitofusin 2
373	chr1	179882854	179883189	336	*	179883014	6.26734	Promoter	1	179882889	179914054	31166	1	26092	ENST00000527391.5	0	ENSG00000143337	TOR1AIP1	torsin 1A interacting protein 1
378	chr1	181088948	181089321	374	*	181089206	6.26734	Promoter	1	181088700	181092900	4201	1	51278	ENST00000367577.7	248	ENSG00000162783	IER5	immediate early response 5
1008	chr11	117178841	117179208	368	*	117178912	6.26734	Promoter	11	117179181	117197444	18264	1	51092	ENST00000278951.11	0	ENSG00000149577	SIDT2	SID1 transmembrane family member 2
1596	chr14	45252907	45253616	710	*	45253518	6.26734	Promoter	14	45203190	45253202	50013	2	55320	ENST00000310806.9	0	ENSG00000129534	MIS18BP1	MIS18 binding protein 1
2206	chr17	56914098	56914332	235	*	56914174	6.26734	Promoter	17	56836387	56914080	77694	2	124904036	ENST00000648772.1	-18	NA	LOC124904036	uncharacterized LOC124904036
2821	chr2	121648982	121649430	449	*	121649062	6.26734	Promoter	2	121649320	121728559	79240	1	254128	ENST00000667483.1	0	ENSG00000236859	NIFK-AS1	NIFK antisense RNA 1
3648	chr3	160565074	160565504	431	*	160565374	6.26734	Promoter	3	160500173	160565282	65110	2	3840	ENST00000676958.1	0	ENSG00000186432	KPNA4	karyopherin subunit alpha 4
4063	chr5	43483432	43484254	823	*	43483553	6.26734	Promoter	5	43483913	43490735	6823	1	105374749	ENST00000664081.1	0	NA	C5orf34-AS1	C5orf34 antisense RNA 1
3273	chr22	26673229	26673489	261	*	26673270	6.25856	Promoter	22	26672856	26718392	45537	1	102724827	ENST00000421253.1	373	NA	MIATNB	MIAT neighbor
2496	chr19	35745123	35745411	289	*	35745244	6.25677	Promoter	19	35742529	35745397	2869	2	199746	ENST00000585554.5	0	ENSG00000161265	U2AF1L4	U2 small nuclear RNA auxiliary factor 1 like 4
638	chr10	68406742	68406974	233	*	68406897	6.24786	Promoter	10	68341107	68406950	65844	2	55680	ENST00000466493.5	0	ENSG00000204130	RUFY2	RUN and FYVE domain containing 2
765	chr10	118754483	118754894	412	*	118754565	6.24786	Promoter	10	118729175	118754477	25303	2	143384	ENST00000477583.1	-6	ENSG00000151893	CACUL1	CDK2 associated cullin domain 1
1136	chr12	50085180	50085478	299	*	50085266	6.24786	Promoter	12	50085200	50100642	15443	1	6602	ENST00000381513.8	0	ENSG00000066117	SMARCD1	SWI/SNF related, matrix associated, actin dependent regulator of chromatin, subfamily d, member 1
1238	chr12	104137755	104138054	300	*	104137873	6.24786	Promoter	12	104119355	104138017	18663	2	4801	ENST00000551727.5	0	ENSG00000120837	NFYB	nuclear transcription factor Y subunit beta
1682	chr14	77800075	77800292	218	*	77800201	6.24786	Promoter	14	77800109	77935014	134906	1	57143	ENST00000238561.10	0	ENSG00000063761	ADCK1	aarF domain containing kinase 1
2254	chr17	75261597	75261845	249	*	75261789	6.24786	Promoter	17	75236599	75261600	25002	2	23163	ENST00000538886.5	0	ENSG00000125447	GGA3	golgi associated, gamma adaptin ear containing, ARF binding protein 3
2645	chr2	33476205	33476467	263	*	33476321	6.24786	Promoter	2	33476597	33516788	40192	1	25780	ENST00000482857.5	-130	ENSG00000152689	RASGRP3	RAS guanyl releasing protein 3
3745	chr4	8440798	8441078	281	*	8440993	6.24786	Promoter	4	8440805	8449720	8916	1	152992	ENST00000528167.1	0	ENSG00000155275	TRMT44	tRNA methyltransferase 44 homolog
3796	chr4	48341467	48341792	326	*	48341575	6.24786	Promoter	4	48341529	48426201	84673	1	57606	ENST00000264313.11	0	ENSG00000109171	SLAIN2	SLAIN motif family member 2
3865	chr4	94207922	94208454	533	*	94207971	6.24786	Promoter	4	94208084	94289899	81816	1	56916	ENST00000394961.6	0	ENSG00000163104	SMARCAD1	SWI/SNF-related, matrix-associated actin-dependent regulator of chromatin, subfamily a, containing DEAD/H box 1
4952	chr7	92528163	92528556	394	*	92528383	6.24786	Promoter	7	92487020	92528441	41422	2	5189	ENST00000438045.5	0	ENSG00000127980	PEX1	peroxisomal biogenesis factor 1
4961	chr7	99326027	99326266	240	*	99326134	6.24786	Promoter	7	99325927	99366226	40300	1	10552	ENST00000432786.5	100	ENSG00000241685	ARPC1A	actin related protein 2/3 complex subunit 1A
477	chr1	229342093	229342755	663	*	229342313	6.24045	Promoter	1	229321011	229342517	21507	2	126731	ENST00000366687.5	0	ENSG00000154429	CCSAP	centriole, cilia and spindle associated protein
3881	chr4	102500898	102502029	1132	*	102501610	6.24045	Promoter	4	102501330	102617301	115972	1	4790	ENST00000507079.6	0	ENSG00000109320	NFKB1	nuclear factor kappa B subunit 1
1815	chr15	60478613	60479011	399	*	60478851	6.23454	Promoter	15	60453712	60478929	25218	2	79664	ENST00000558512.5	0	ENSG00000128915	ICE2	interactor of little elongation complex ELL subunit 2
5720	chr8	144095096	144095337	242	*	144095189	6.21796	Promoter	8	144095076	144097525	2450	1	1537	ENST00000318911.5	20	ENSG00000179091	CYC1	cytochrome c1
2129	chr17	18258194	18258592	399	*	18258386	6.21788	Promoter	17	18245059	18258556	13498	2	2314	ENST00000579294.5	0	ENSG00000177731	FLII	FLII actin remodeling protein
2392	chr18	76822061	76822404	344	*	76822214	6.21788	Promoter	18	76794732	76822295	27564	2	100131655	ENST00000585258.1	0	ENSG00000264278	ZNF236-DT	ZNF236 divergent transcript
72	chr1	25430352	25431319	968	*	25430570	6.21774	Promoter	1	25430858	25500205	69348	1	55219	ENST00000399766.7	0	ENSG00000204178	MACO1	macoilin 1
201	chr1	84505622	84506052	431	*	84505682	6.21774	Promoter	1	84498323	84505924	7602	2	2787	ENST00000689285.1	0	ENSG00000174021	GNG5	G protein subunit gamma 5
1220	chr12	95073138	95073525	388	*	95073322	6.21774	Promoter	12	95058353	95073510	15158	2	7181	ENST00000546367.5	0	ENSG00000120798	NR2C1	nuclear receptor subfamily 2 group C member 1
1306	chr12	133129960	133130489	530	*	133130374	6.21774	Promoter	12	133104779	133130274	25496	2	101060200	ENST00000537226.3	0	ENSG00000214029	ZNF891	zinc finger protein 891
1852	chr15	75639715	75640080	366	*	75639862	6.21774	Promoter	15	75639093	75640224	1132	2	55272	ENST00000403490.3	144	ENSG00000177971	IMP3	IMP U3 small nucleolar ribonucleoprotein 3
2368	chr18	51030294	51030836	543	*	51030436	6.21774	Promoter	18	51030597	51058154	27558	1	4089	ENST00000592911.5	0	ENSG00000141646	SMAD4	SMAD family member 4
2483	chr19	24033474	24034077	604	*	24033781	6.21774	Promoter	19	24033474	24066712	33239	1	9534	ENST00000661386.1	0	ENSG00000213096	ZNF254	zinc finger protein 254
3114	chr20	37289278	37290005	728	*	37289917	6.21774	Promoter	20	37289649	37316639	26991	1	63905	ENST00000397150.5	0	ENSG00000101363	MANBAL	mannosidase beta like
3537	chr3	115146873	115147109	237	*	115147041	6.21774	Promoter	3	114687226	115147265	460040	2	26137	ENST00000488663.1	156	ENSG00000181722	ZBTB20	zinc finger and BTB domain containing 20
3662	chr3	170180981	170181618	638	*	170181501	6.21774	Promoter	3	170149134	170181723	32590	2	80012	ENST00000472330.5	105	ENSG00000173889	PHC3	polyhomeotic homolog 3
3677	chr3	179652743	179653041	299	*	179652887	6.21774	Promoter	3	179653032	179789373	136342	1	8975	ENST00000680587.1	0	ENSG00000058056	USP13	ubiquitin specific peptidase 13
5499	chr8	96644910	96645501	592	*	96645108	6.21774	Promoter	8	96645242	97143501	498260	1	10404	ENST00000220763.10	0	ENSG00000104324	CPQ	carboxypeptidase Q
5763	chr9	26892366	26892867	502	*	26892617	6.21774	Promoter	9	26840685	26892802	52118	2	79886	ENST00000333916.8	0	ENSG00000120159	CAAP1	caspase activity and apoptosis inhibitor 1
406	chr1	201982739	201983232	494	*	201982827	6.2027	Promoter	1	201982757	201997554	14798	1	6051	ENST00000487116.5	0	ENSG00000176393	RNPEP	arginyl aminopeptidase
948	chr11	76380511	76380719	209	*	76380560	6.2027	Promoter	11	76349898	76380628	30731	2	5612	ENST00000682527.1	0	ENSG00000137492	THAP12	THAP domain containing 12
2761	chr2	86441448	86441693	246	*	86441501	6.2027	Promoter	2	86441461	86492716	51256	1	55818	ENST00000409064.5	0	ENSG00000115548	KDM3A	lysine demethylase 3A
5955	chrX	7147791	7148047	257	*	7147946	6.2027	Promoter	23	7147860	7147937	78	1	100616467	ENST00000582827.1	0	ENSG00000264268	MIR4767	microRNA 4767
5981	chrX	48574496	48574783	288	*	48574708	6.2027	Promoter	23	48574511	48576520	2010	1	5935	ENST00000490127.5	0	ENSG00000102317	RBM3	RNA binding motif protein 3
2075	chr16	89490958	89491265	308	*	89491116	6.19866	Promoter	16	89491187	89498685	7499	1	101930112	ENST00000563783.6	0	ENSG00000197912	LOC101930112	uncharacterized LOC101930112
633	chr10	63133331	63133877	547	*	63133694	6.19332	Promoter	10	63133328	63155024	21697	1	29982	ENST00000277746.11	3	ENSG00000148572	NRBF2	nuclear receptor binding factor 2
2397	chr18	79988390	79988956	567	*	79988856	6.19332	Promoter	18	79970813	79988563	17751	2	10907	ENST00000269601.10	0	ENSG00000141759	TXNL4A	thioredoxin like 4A
3829	chr4	75724778	75725108	331	*	75724942	6.19332	Promoter	4	75724598	75814286	89689	1	8615	ENST00000264904.8	180	ENSG00000138768	USO1	USO1 vesicle transport factor
4124	chr5	80256140	80256504	365	*	80256309	6.19332	Promoter	5	80138727	80256048	117322	2	256987	ENST00000507668.7	-92	ENSG00000164300	SERINC5	serine incorporator 5
4468	chr6	43369258	43369544	287	*	43369300	6.19332	Promoter	6	43311133	43369478	58346	2	24149	ENST00000605935.5	0	ENSG00000171467	ZNF318	zinc finger protein 318
1565	chr14	24430061	24430320	260	*	24430145	6.18684	Promoter	14	24430224	24431665	1442	1	23351	ENST00000556510.1	0	ENSG00000100441	KHNYN	KH and NYN domain containing
122	chr1	42816996	42817477	482	*	42817322	6.18399	Promoter	1	42817122	42830499	13378	1	114625	ENST00000645239.1	0	ENSG00000164010	ERMAP	erythroblast membrane associated protein (Scianna blood group)
555	chr10	15859891	15860155	265	*	15860022	6.18399	Promoter	10	15778170	15860498	82329	2	80013	ENST00000477891.1	343	ENSG00000148481	MINDY3	MINDY lysine 48 deubiquitinase 3
686	chr10	88583047	88583436	390	*	88583174	6.18399	Promoter	10	88284102	88583318	299217	2	55328	ENST00000331772.9	0	ENSG00000184719	RNLS	renalase, FAD dependent amine oxidase
1107	chr12	40224541	40225009	469	*	40224800	6.18399	Promoter	12	40224977	40242782	17806	1	120892	ENST00000680235.1	0	ENSG00000188906	LRRK2	leucine rich repeat kinase 2
1117	chr12	43836041	43836429	389	*	43836131	6.18399	Promoter	12	43836081	44389758	553678	1	84216	ENST00000266534.8	0	ENSG00000139173	TMEM117	transmembrane protein 117
1127	chr12	48105703	48106011	309	*	48105947	6.18399	Promoter	12	48042898	48105834	62937	2	29843	ENST00000552189.5	0	ENSG00000079387	SENP1	SUMO specific peptidase 1
1572	chr14	31561461	31561773	313	*	31561604	6.18399	Promoter	14	31561476	31787793	226318	1	80224	ENST00000549838.5	0	ENSG00000151413	NUBPL	NUBP iron-sulfur cluster assembly factor, mitochondrial
2002	chr16	56425116	56425346	231	*	56425228	6.18399	Promoter	16	56402986	56424995	22010	2	267	ENST00000565445.5	-121	ENSG00000159461	AMFR	autocrine motility factor receptor
2149	chr17	30477453	30477709	257	*	30477591	6.18399	Promoter	17	30477442	30522558	45117	1	9527	ENST00000414833.2	11	ENSG00000108587	GOSR1	golgi SNAP receptor complex member 1
2387	chr18	70205698	70206077	380	*	70205947	6.18399	Promoter	18	70205774	70208733	2960	1	105372180	ENST00000666381.1	0	ENSG00000287646	LOC105372180	uncharacterized LOC105372180
3491	chr3	75785191	75785619	429	*	75785275	6.18399	Promoter	3	75678660	75785336	106677	2	100131827	ENST00000648506.1	0	ENSG00000227124	ZNF717	zinc finger protein 717
3703	chr3	193593214	193593475	262	*	193593306	6.18399	Promoter	3	193593216	193696622	103407	1	4976	ENST00000644595.1	0	ENSG00000198836	OPA1	OPA1 mitochondrial dynamin like GTPase
4017	chr5	8457738	8458214	477	*	8457866	6.18399	Promoter	5	8457706	8486930	29225	1	100505738	ENST00000652260.1	32	ENSG00000247516	MIR4458HG	MIR4458 host gene
4580	chr6	96897353	96897623	271	*	96897475	6.18399	Promoter	6	96891151	96897874	6724	2	29078	ENST00000489477.1	251	ENSG00000123545	NDUFAF4	NADH:ubiquinone oxidoreductase complex assembly factor 4
4991	chr7	111562236	111562553	318	*	111562360	6.18399	Promoter	7	110662644	111562492	899849	2	83943	ENST00000405709.7	0	ENSG00000184903	IMMP2L	inner mitochondrial membrane peptidase subunit 2
5979	chrX	47232993	47233200	208	*	47233042	6.18399	Promoter	23	47233009	47248328	15320	1	8237	ENST00000377107.7	0	ENSG00000102226	USP11	ubiquitin specific peptidase 11
832	chr11	13668763	13669266	504	*	13669109	6.17746	Promoter	11	13668711	13713084	44374	1	84188	ENST00000532701.1	52	ENSG00000197601	FAR1	fatty acyl-CoA reductase 1
2324	chr18	21612392	21612749	358	*	21612635	6.17746	Promoter	18	21612331	21629479	17149	1	6632	ENST00000582475.1	61	ENSG00000167088	SNRPD1	small nuclear ribonucleoprotein D1 polypeptide
2974	chr2	219279487	219279760	274	*	219279598	6.17746	Promoter	2	219279516	219282852	3337	1	3300	ENST00000442681.5	0	ENSG00000135924	DNAJB2	DnaJ heat shock protein family (Hsp40) member B2
3473	chr3	57692733	57693255	523	*	57692899	6.17746	Promoter	3	57693205	57696596	3392	1	101929159	ENST00000465933.1	0	ENSG00000241933	DENND6A-DT	DENND6A divergent transcript
4041	chr5	32585546	32586219	674	*	32585631	6.17746	Promoter	5	32585557	32604079	18523	1	10923	ENST00000265073.9	0	ENSG00000113387	SUB1	SUB1 regulator of transcription
1964	chr16	24539652	24540381	730	*	24539852	6.17311	Promoter	16	24539566	24572863	33298	1	5930	ENST00000319715.10	86	ENSG00000122257	RBBP6	RB binding protein 6, ubiquitin ligase
2752	chr2	84971141	84971608	468	*	84971256	6.17311	Promoter	2	84971161	85059472	88312	1	56888	ENST00000409785.9	0	ENSG00000176407	KCMF1	potassium channel modulatory factor 1
4734	chr6	149749906	149750379	474	*	149750125	6.17311	Promoter	6	149750044	149793632	43589	1	5110	ENST00000495487.1	0	ENSG00000120265	PCMT1	protein-L-isoaspartate (D-aspartate) O-methyltransferase
6023	chrX	153971406	153971655	250	*	153971557	6.17311	Promoter	23	153947557	153971818	24262	2	3054	ENST00000310441.12	163	ENSG00000172534	HCFC1	host cell factor C1
3060	chr20	17968127	17968684	558	*	17968253	6.17001	Promoter	20	17948890	17968458	19569	2	27131	ENST00000431277.5	0	ENSG00000089006	SNX5	sorting nexin 5
262	chr1	113759312	113759683	372	*	113759508	6.15819	Promoter	1	113696831	113759486	62656	2	10745	ENST00000369604.6	0	ENSG00000116793	PHTF1	putative homeodomain transcription factor 1
370	chr1	179025934	179026574	641	*	179026262	6.15819	Promoter	1	179025894	179076567	50674	1	9917	ENST00000263733.5	40	ENSG00000116199	FAM20B	FAM20B glycosaminoglycan xylosylkinase
1246	chr12	106357853	106358373	521	*	106358206	6.15819	Promoter	12	106358082	106510196	152115	1	55703	ENST00000539066.5	0	ENSG00000013503	POLR3B	RNA polymerase III subunit B
1249	chr12	107685764	107686121	358	*	107685906	6.15819	Promoter	12	107685799	107713162	27364	1	11137	ENST00000412830.8	0	ENSG00000136045	PWP1	PWP1 homolog, endonuclein
2267	chr17	79009404	79009867	464	*	79009645	6.15819	Promoter	17	78991716	79009764	18049	2	124583	ENST00000392446.10	0	ENSG00000171302	CANT1	calcium activated nucleotidase 1
2625	chr2	25877903	25878371	469	*	25877957	6.15819	Promoter	2	25737692	25878466	140775	2	55252	ENST00000336112.9	95	ENSG00000143970	ASXL2	ASXL transcriptional regulator 2
2787	chr2	100563140	100563367	228	*	100563277	6.15819	Promoter	2	100563258	100571632	8375	1	79031	ENST00000416255.5	0	ENSG00000115539	PDCL3	phosducin like 3
3133	chr20	46364209	46364494	286	*	46364319	6.15819	Promoter	20	46345980	46364404	18425	2	51006	ENST00000543605.5	0	ENSG00000080189	SLC35C2	solute carrier family 35 member C2
3371	chr3	17742134	17742425	292	*	17742288	6.15819	Promoter	3	17160372	17742498	582127	2	9779	ENST00000429383.8	73	ENSG00000131374	TBC1D5	TBC1 domain family member 5
3789	chr4	41935136	41935607	472	*	41935236	6.15819	Promoter	4	41935384	41944202	8819	1	55161	ENST00000510383.1	0	ENSG00000109133	TMEM33	transmembrane protein 33
4180	chr5	112976854	112977072	219	*	112976951	6.15819	Promoter	5	112976942	113007989	31048	1	167227	ENST00000512751.5	0	ENSG00000172795	DCP2	decapping mRNA 2
565	chr10	22252036	22252735	700	*	22252480	6.15696	Promoter	10	22252072	22254589	2518	1	100130992	ENST00000623583.1	0	NA	LOC100130992	uncharacterized LOC100130992
2814	chr2	113890249	113890657	409	*	113890533	6.15696	Promoter	2	113890598	113957591	66994	1	10096	ENST00000535589.3	0	ENSG00000115091	ACTR3	actin related protein 3
3449	chr3	49940103	49940315	213	*	49940146	6.15696	Promoter	3	49940140	50077247	137108	1	10180	ENST00000454079.5	0	ENSG00000004534	RBM6	RNA binding motif protein 6
1312	chr13	20902480	20903160	681	*	20902573	6.13998	Promoter	13	20777329	20902746	125418	2	64328	ENST00000255305.11	0	ENSG00000132953	XPO4	exportin 4
4314	chr5	181261179	181261721	543	*	181261299	6.13998	Promoter	5	181261200	181264581	3382	1	100507602	ENST00000433265.5	0	ENSG00000248275	TRIM52-AS1	TRIM52 antisense RNA 1 (head to head)
25	chr1	9539430	9539909	480	*	9539656	6.13769	Promoter	1	9539465	9585173	45709	1	84275	ENST00000302692.7	0	ENSG00000171612	SLC25A33	solute carrier family 25 member 33
812	chr11	8682217	8682712	496	*	8682336	6.13769	Promoter	11	8612040	8682632	70593	2	9866	ENST00000705689.1	0	ENSG00000166436	TRIM66	tripartite motif containing 66
1428	chr13	51803811	51804117	307	*	51803920	6.13769	Promoter	13	51770784	51804098	33315	2	79758	ENST00000280056.6	0	ENSG00000102796	DHRS12	dehydrogenase/reductase 12
1562	chr14	24114801	24115014	214	*	24114891	6.13769	Promoter	14	24078662	24114949	36288	2	4901	ENST00000561028.6	0	ENSG00000129535	NRL	neural retina leucine zipper
1795	chr15	55289283	55290194	912	*	55289549	6.13769	Promoter	15	55202966	55289813	86848	2	5873	ENST00000336787.6	0	ENSG00000069974	RAB27A	RAB27A, member RAS oncogene family
1988	chr16	46830909	46831349	441	*	46830969	6.13769	Promoter	16	46796603	46831180	34578	2	388272	ENST00000285697.9	0	ENSG00000155330	C16orf87	chromosome 16 open reading frame 87
2217	chr17	59893194	59893521	328	*	59893474	6.13769	Promoter	17	59893145	59948188	55044	1	6198	ENST00000406116.7	49	ENSG00000108443	RPS6KB1	ribosomal protein S6 kinase B1
2252	chr17	75046632	75047074	443	*	75046797	6.13769	Promoter	17	75038863	75046969	8107	2	10476	ENST00000301587.9	0	ENSG00000167863	ATP5PD	ATP synthase peripheral stalk subunit d
2593	chr2	9630328	9630991	664	*	9630782	6.13769	Promoter	2	9583972	9630616	46645	2	10971	ENST00000381844.8	0	ENSG00000134308	YWHAQ	tyrosine 3-monooxygenase/tryptophan 5-monooxygenase activation protein theta
2631	chr2	27428374	27429003	630	*	27428773	6.13769	Promoter	2	27428631	27442259	13629	1	29959	ENST00000379852.8	0	ENSG00000115216	NRBP1	nuclear receptor binding protein 1
3420	chr3	44338103	44338664	562	*	44338233	6.13769	Promoter	3	44338119	44359804	21686	1	285343	ENST00000383746.7	0	ENSG00000179152	TCAIM	T cell activation inhibitor, mitochondrial
3721	chr4	781374	781735	362	*	781468	6.13769	Promoter	4	780724	781815	1092	2	100129917	ENST00000692343.1	80	ENSG00000249592	PCGF3-AS1	PCGF3 antisense RNA 1
5061	chr7	151232516	151232745	230	*	151232622	6.13769	Promoter	7	151232725	151240718	7994	1	54480	ENST00000691224.1	0	ENSG00000033100	CHPF2	chondroitin polymerizing factor 2
5098	chr8	9555877	9556574	698	*	9556143	6.13769	Promoter	8	9555912	9782346	226435	1	8658	ENST00000310430.11	0	ENSG00000173273	TNKS	tankyrase
1638	chr14	60165000	60165407	408	*	60165257	6.13426	Promoter	14	60144119	60165398	21280	2	51635	ENST00000557185.6	0	ENSG00000100612	DHRS7	dehydrogenase/reductase 7
1703	chr14	91509677	91510220	544	*	91509850	6.12912	Promoter	14	91457611	91510144	52534	2	55671	ENST00000554684.5	0	ENSG00000100796	PPP4R3A	protein phosphatase 4 regulatory subunit 3A
1923	chr16	2214373	2214662	290	*	2214558	6.12569	Promoter	16	2211593	2214840	3248	2	283871	ENST00000333503.8	178	ENSG00000184207	PGP	phosphoglycolate phosphatase
382	chr1	183635178	183635740	563	*	183635633	6.12103	Promoter	1	183623266	183635682	12417	2	10092	ENST00000367534.5	0	ENSG00000162704	ARPC5	actin related protein 2/3 complex subunit 5
1939	chr16	4624918	4625284	367	*	4625023	6.12103	Promoter	16	4624961	4688908	63948	1	23295	ENST00000588994.5	0	ENSG00000102858	MGRN1	mahogunin ring finger 1
3007	chr2	240560381	240560764	384	*	240560439	6.12103	Promoter	2	240523823	240560768	36946	2	51281	ENST00000496300.5	4	ENSG00000144504	ANKMY1	ankyrin repeat and MYND domain containing 1
3837	chr4	77819493	77819883	391	*	77819754	6.12103	Promoter	4	77720230	77819615	99386	2	246175	ENST00000512485.6	0	ENSG00000138767	CNOT6L	CCR4-NOT transcription complex subunit 6 like
5133	chr8	18083783	18084538	756	*	18083969	6.12103	Promoter	8	18084386	18088232	3847	1	101929066	ENST00000517798.2	0	ENSG00000245281	ASAH1-AS1	ASAH1 antisense RNA 1
5757	chr9	19230605	19231164	560	*	19230823	6.12103	Promoter	9	19230693	19374281	143589	1	55667	ENST00000434457.7	0	ENSG00000137145	DENND4C	DENN domain containing 4C
5800	chr9	40991875	40992174	300	*	40991980	6.12103	Promoter	9	40992245	41035931	43687	1	100132352	ENST00000690347.1	-71	NA	FRG1HP	FSHD region gene 1 family member H, pseudogene
50	chr1	19209929	19210344	416	*	19210211	6.11431	Promoter	1	19074510	19210266	135757	2	23352	ENST00000375254.8	0	ENSG00000127481	UBR4	ubiquitin protein ligase E3 component n-recognin 4
2280	chr18	158586	158920	335	*	158768	6.11431	Promoter	18	158591	211997	53407	1	9097	ENST00000383589.6	0	ENSG00000101557	USP14	ubiquitin specific peptidase 14
2493	chr19	34428506	34428900	395	*	34428699	6.11431	Promoter	19	34428876	34469890	41015	1	10054	ENST00000439527.6	0	ENSG00000126261	UBA2	ubiquitin like modifier activating enzyme 2
4268	chr5	157858699	157859013	315	*	157858798	6.11431	Promoter	5	157786287	157859133	72847	2	9685	ENST00000530742.5	120	ENSG00000113282	CLINT1	clathrin interactor 1
5914	chr9	122931244	122931789	546	*	122931374	6.11431	Promoter	9	122915566	122931512	15947	2	57684	ENST00000373656.4	0	ENSG00000171448	ZBTB26	zinc finger and BTB domain containing 26
2402	chr19	1848110	1848762	653	*	1848598	6.11349	Promoter	19	1815248	1848483	33236	2	57455	ENST00000170168.9	0	ENSG00000079313	REXO1	RNA exonuclease 1 homolog
2723	chr2	68251750	68252507	758	*	68252171	6.11349	Promoter	2	68178857	68252532	73676	2	5534	ENST00000234310.8	25	ENSG00000221823	PPP3R1	protein phosphatase 3 regulatory subunit B, alpha
1758	chr15	41115788	41116752	965	*	41116162	6.10721	Promoter	15	40978880	41116280	137401	2	54617	ENST00000648947.1	0	ENSG00000128908	INO80	INO80 complex ATPase subunit
1803	chr15	56918639	56919100	462	*	56918989	6.10721	Promoter	15	56918644	57289853	371210	1	6938	ENST00000333725.10	0	ENSG00000140262	TCF12	transcription factor 12
2773	chr2	96536901	96537305	405	*	96537011	6.10721	Promoter	2	96537345	96552634	15290	1	10865	ENST00000454558.2	-40	ENSG00000196843	ARID5A	AT-rich interaction domain 5A
4601	chr6	108559809	108560188	380	*	108560101	6.10296	Promoter	6	108559835	108684774	124940	1	2309	ENST00000343882.10	0	ENSG00000118689	FOXO3	forkhead box O3
1280	chr12	118376592	118376938	347	*	118376793	6.09844	Promoter	12	118376555	118418033	41479	1	64426	ENST00000543473.2	37	ENSG00000111707	SUDS3	SDS3 homolog, SIN3A corepressor complex component
1870	chr15	80989415	80989753	339	*	80989607	6.09844	Promoter	15	80952075	80989795	37721	2	23184	ENST00000559537.1	42	ENSG00000117899	MESD	mesoderm development LRP chaperone
2024	chr16	70289201	70289466	266	*	70289345	6.09844	Promoter	16	70251983	70289317	37335	2	16	ENST00000675643.1	0	ENSG00000090861	AARS1	alanyl-tRNA synthetase 1
3445	chr3	49411489	49411718	230	*	49411616	6.09844	Promoter	3	49359145	49411645	52501	2	387	ENST00000679208.1	0	ENSG00000067560	RHOA	ras homolog family member A
5978	chrX	46837133	46837907	775	*	46837333	6.09844	Promoter	23	46837043	46882358	45316	1	6102	ENST00000218340.4	90	ENSG00000102218	RP2	RP2 activator of ARL3 GTPase
2070	chr16	87391722	87391994	273	*	87391861	6.09557	Promoter	16	87367652	87392107	24456	2	79791	ENST00000569412.5	113	ENSG00000103264	FBXO31	F-box protein 31
2445	chr19	15332016	15332397	382	*	15332202	6.09557	Promoter	19	15265627	15332443	66817	2	23476	ENST00000597315.5	46	ENSG00000141867	BRD4	bromodomain containing 4
3786	chr4	40056878	40057205	328	*	40057125	6.08569	Promoter	4	40042917	40057199	14283	2	344967	ENST00000381811.2	0	ENSG00000205794	LOC344967	acyl-CoA thioesterase 7 pseudogene
2544	chr19	49929155	49929407	253	*	49929308	6.08551	Promoter	19	49929205	49933935	4731	1	22809	ENST00000423777.7	0	ENSG00000169136	ATF5	activating transcription factor 5
3848	chr4	83284251	83284890	640	*	83284597	6.08551	Promoter	4	83261536	83284795	23260	2	27235	ENST00000503391.5	0	ENSG00000173085	COQ2	coenzyme Q2, polyprenyltransferase
5912	chr9	122264437	122265140	704	*	122264918	6.08551	Promoter	9	122264603	122323461	58859	1	92399	ENST00000297908.7	0	ENSG00000148187	MRRF	mitochondrial ribosome recycling factor
270	chr1	115976293	115976834	542	*	115976717	6.08532	Promoter	1	115976513	116070054	93542	1	55356	ENST00000369503.9	0	ENSG00000163393	SLC22A15	solute carrier family 22 member 15
1056	chr12	6470276	6470581	306	*	6470496	6.08532	Promoter	12	6462380	6470614	8235	2	6843	ENST00000544432.5	33	ENSG00000139190	VAMP1	vesicle associated membrane protein 1
1677	chr14	76812389	76812738	350	*	76812529	6.08532	Promoter	14	76809214	76812568	3355	2	23357	ENST00000554941.1	0	ENSG00000013523	ANGEL1	angel homolog 1
1806	chr15	57706673	57707033	361	*	57706732	6.08532	Promoter	15	57706712	57782762	76051	1	105370834	ENST00000482852.5	0	NA	LOC105370834	uncharacterized LOC105370834
2547	chr19	52139670	52139921	252	*	52139778	6.08532	Promoter	19	52114790	52139746	24957	2	90317	ENST00000330123.9	0	ENSG00000204611	ZNF616	zinc finger protein 616
3206	chr21	33324242	33324456	215	*	33324352	6.08532	Promoter	21	33324387	33359730	35344	1	3454	ENST00000700080.1	0	ENSG00000142166	IFNAR1	interferon alpha and beta receptor subunit 1
3210	chr21	33915318	33915683	366	*	33915518	6.08532	Promoter	21	33915534	33969586	54053	1	100506334	ENST00000596365.5	0	ENSG00000237945	LINC00649	long intergenic non-protein coding RNA 649
3587	chr3	131381950	131382270	321	*	131382043	6.08532	Promoter	3	131381785	131383439	1655	1	131870	ENST00000502852.1	165	ENSG00000198585	NUDT16	nudix hydrolase 16
3913	chr4	121823286	121823539	254	*	121823367	6.08532	Promoter	4	121816444	121823883	7440	2	890	ENST00000274026.10	344	ENSG00000145386	CCNA2	cyclin A2
3914	chr4	122152428	122152665	238	*	122152492	6.08532	Promoter	4	122152565	122240652	88088	1	84162	ENST00000687476.1	0	ENSG00000138688	BLTP1	bridge-like lipid transfer protein family member 1
3916	chr4	122732685	122733068	384	*	122732894	6.08532	Promoter	4	122732702	122744942	12241	1	166379	ENST00000542236.5	0	ENSG00000181004	BBS12	Bardet-Biedl syndrome 12
4836	chr7	23597441	23597757	317	*	23597576	6.08532	Promoter	7	23597442	23644707	47266	1	90693	ENST00000409765.5	0	ENSG00000169193	CCDC126	coiled-coil domain containing 126
5335	chr8	64799059	64799319	261	*	64799131	6.08532	Promoter	8	64798804	64862370	63567	1	105375879	ENST00000665380.1	255	NA	LOC105375879	uncharacterized LOC105375879
5986	chrX	53094094	53094611	518	*	53094357	6.08532	Promoter	23	53094142	53127438	33297	1	102723508	ENST00000604062.7	0	ENSG00000232593	KANTR	KANTR integral membrane protein
127	chr1	44631562	44631835	274	*	44631679	6.07105	Promoter	1	44631732	44649769	18038	1	55182	ENST00000335497.11	0	ENSG00000187147	RNF220	ring finger protein 220
172	chr1	65420825	65421035	211	*	65420889	6.07105	Promoter	1	65420716	65436007	15292	1	54741	ENST00000613538.1	109	ENSG00000213625	LEPROT	leptin receptor overlapping transcript
383	chr1	184754255	184754471	217	*	184754370	6.07105	Promoter	1	184690669	184754621	63953	2	80267	ENST00000685596.1	150	ENSG00000116406	EDEM3	ER degradation enhancing alpha-mannosidase like protein 3
653	chr10	73168072	73168477	406	*	73168255	6.07105	Promoter	10	73152346	73168095	15750	2	11319	ENST00000453402.5	0	ENSG00000122882	ECD	ecdysoneless cell cycle regulator
992	chr11	108009002	108009336	335	*	108009082	6.07105	Promoter	11	108009260	108106852	97593	1	8065	ENST00000531427.5	0	ENSG00000166266	CUL5	cullin 5
1100	chr12	31728525	31728874	350	*	31728775	6.07105	Promoter	12	31671945	31729010	57066	2	196394	ENST00000537562.5	136	ENSG00000151743	AMN1	antagonist of mitotic exit network 1 homolog
1126	chr12	47705570	47705884	315	*	47705830	6.07105	Promoter	12	47663293	47705986	42694	2	79657	ENST00000380650.4	102	ENSG00000005175	RPAP3	RNA polymerase II associated protein 3
2020	chr16	69385402	69385790	389	*	69385448	6.07105	Promoter	16	69366935	69385570	18636	2	7014	ENST00000566750.5	0	ENSG00000132604	TERF2	telomeric repeat binding factor 2
2051	chr16	81314719	81315042	324	*	81314890	6.07105	Promoter	16	81314944	81379910	64967	1	8139	ENST00000648349.2	0	ENSG00000261609	GAN	gigaxonin
3127	chr20	44885838	44886052	215	*	44885962	6.07105	Promoter	20	44885752	44901756	16005	1	7529	ENST00000445830.1	86	ENSG00000166913	YWHAB	tyrosine 3-monooxygenase/tryptophan 5-monooxygenase activation protein beta
3486	chr3	71064526	71064829	304	*	71064642	6.07105	Promoter	3	70959189	71064926	105738	2	27086	ENST00000614176.5	97	ENSG00000114861	FOXP1	forkhead box P1
3550	chr3	121749287	121749692	406	*	121749462	6.07105	Promoter	3	121669212	121749461	80250	2	2804	ENST00000695008.1	0	ENSG00000173230	GOLGB1	golgin B1
3712	chr3	196739988	196740343	356	*	196740122	6.07105	Promoter	3	196739857	196832647	92791	1	5062	ENST00000327134.7	131	ENSG00000180370	PAK2	p21 (RAC1) activated kinase 2
4673	chr6	132512784	132513137	354	*	132512926	6.07105	Promoter	6	132445867	132513116	67250	2	8417	ENST00000367941.7	0	ENSG00000079950	STX7	syntaxin 7
4996	chr7	116862727	116863015	289	*	116862838	6.07105	Promoter	7	116862614	116906736	44123	1	830	ENST00000464669.1	113	ENSG00000198898	CAPZA2	capping actin protein of muscle Z-line subunit alpha 2
5856	chr9	95875608	95875952	345	*	95875741	6.07105	Promoter	9	95875618	95968840	93223	1	375748	ENST00000288985.13	0	ENSG00000182150	ERCC6L2	ERCC excision repair 6 like 2
2466	chr19	18919156	18919379	224	*	18919249	6.06574	Promoter	19	18899517	18919363	19847	2	11316	ENST00000349893.8	0	ENSG00000105669	COPE	COPI coat complex subunit epsilon
5065	chr7	152464171	152464830	660	*	152464318	6.06574	Promoter	7	152463786	152465549	1764	1	100128822	ENST00000564834.1	385	ENSG00000261455	LINC01003	long intergenic non-protein coding RNA 1003
493	chr1	235505018	235505555	538	*	235505248	6.05968	Promoter	1	235447190	235504452	57263	2	148789	ENST00000366600.8	-566	ENSG00000162885	B3GALNT2	beta-1,3-N-acetylgalactosaminyltransferase 2
639	chr10	68956248	68956597	350	*	68956392	6.05968	Promoter	10	68956399	68983683	27285	1	9188	ENST00000690650.1	0	ENSG00000165732	DDX21	DExD-box helicase 21
752	chr10	110918719	110918942	224	*	110918813	6.05968	Promoter	10	110900218	110918936	18719	2	92482	ENST00000605742.5	0	ENSG00000214413	BBIP1	BBSome interacting protein 1
1265	chr12	110742153	110742739	587	*	110742472	6.05968	Promoter	12	110721770	110742839	21070	2	5501	ENST00000551676.5	100	ENSG00000186298	PPP1CC	protein phosphatase 1 catalytic subunit gamma
1285	chr12	121210069	121210317	249	*	121210156	6.05968	Promoter	12	121210117	121233547	23431	1	5025	ENST00000543430.5	0	ENSG00000135124	P2RX4	purinergic receptor P2X 4
1623	chr14	55129434	55129667	234	*	55129497	6.05968	Promoter	14	55129260	55143721	14462	1	3958	ENST00000554715.1	174	ENSG00000131981	LGALS3	galectin 3
2031	chr16	71808495	71809019	525	*	71808742	6.05968	Promoter	16	71729000	71808834	79835	2	164	ENST00000299980.9	0	ENSG00000166747	AP1G1	adaptor related protein complex 1 subunit gamma 1
2127	chr17	17971973	17972526	554	*	17972332	6.05968	Promoter	17	17843511	17972400	128890	2	146691	ENST00000379504.8	0	ENSG00000175662	TOM1L2	target of myb1 like 2 membrane trafficking protein
2330	chr18	23586509	23586871	363	*	23586743	6.05968	Promoter	18	23531442	23586506	55065	2	4864	ENST00000269228.10	-3	ENSG00000141458	NPC1	NPC intracellular cholesterol transporter 1
2905	chr2	181891914	181892700	787	*	181892212	6.05968	Promoter	2	181891955	181930738	38784	1	6744	ENST00000320370.11	0	ENSG00000138434	ITPRID2	ITPR interacting domain containing 2
4465	chr6	42050435	42050789	355	*	42050679	6.05968	Promoter	6	42050513	42057789	7277	1	129685	ENST00000372978.7	0	ENSG00000137413	TAF8	TATA-box binding protein associated factor 8
4628	chr6	116279348	116279663	316	*	116279486	6.05968	Promoter	6	116279143	116401272	122130	1	29940	ENST00000607094.1	205	ENSG00000111817	DSE	dermatan sulfate epimerase
4764	chr6	158999868	159000301	434	*	159000054	6.05968	Promoter	6	158999882	159043052	43171	1	105378083	ENST00000607796.6	0	ENSG00000271913	TAGAP-AS1	TAGAP antisense RNA 1
5032	chr7	138460708	138461081	374	*	138460815	6.05968	Promoter	7	138461065	138570868	109804	1	8805	ENST00000497516.5	0	ENSG00000122779	TRIM24	tripartite motif containing 24
5620	chr8	117520538	117521041	504	*	117520812	6.05968	Promoter	8	117520713	117540262	19550	1	90390	ENST00000297347.7	0	ENSG00000164758	MED30	mediator complex subunit 30
388	chr1	185316377	185317197	821	*	185316708	6.05041	Promoter	1	185296388	185317243	20856	2	10625	ENST00000367498.8	46	ENSG00000116679	IVNS1ABP	influenza virus NS1A binding protein
708	chr10	97334684	97334965	282	*	97334844	6.05041	Promoter	10	97332497	97334729	2233	2	23401	ENST00000371019.4	0	ENSG00000181274	FRAT2	FRAT regulator of WNT signaling pathway 2
943	chr11	73760712	73760992	281	*	73760773	6.05041	Promoter	11	73729464	73761017	31554	2	5870	ENST00000541795.1	25	ENSG00000175582	RAB6A	RAB6A, member RAS oncogene family
1313	chr13	21060941	21061513	573	*	21061154	6.05041	Promoter	13	20973036	21061586	88551	2	26524	ENST00000382592.5	73	ENSG00000150457	LATS2	large tumor suppressor kinase 2
2169	chr17	40122404	40123037	634	*	40122526	6.05041	Promoter	17	40122573	40130293	7721	1	339287	ENST00000577454.5	0	ENSG00000188895	MSL1	MSL complex subunit 1
2288	chr18	2655829	2656384	556	*	2656021	6.05041	Promoter	18	2655919	2707228	51310	1	23347	ENST00000684915.1	0	ENSG00000101596	SMCHD1	structural maintenance of chromosomes flexible hinge domain containing 1
2719	chr2	65129458	65129911	454	*	65129654	6.05041	Promoter	2	65070701	65130086	59386	2	5861	ENST00000494188.1	175	ENSG00000138069	RAB1A	RAB1A, member RAS oncogene family
5128	chr8	17247103	17247522	420	*	17247433	6.05041	Promoter	8	17247123	17295052	47930	1	137492	ENST00000521829.5	0	ENSG00000155975	VPS37A	VPS37A subunit of ESCRT-I
921	chr11	65013761	65014312	552	*	65013866	6.0427	Promoter	11	65014182	65040570	26389	1	100528018	ENST00000301886.3	0	ENSG00000273003	ARL2-SNX15	ARL2-SNX15 readthrough (NMD candidate)
3192	chr21	29298898	29299675	778	*	29299460	6.0427	Promoter	21	29298922	29346148	47227	1	571	ENST00000286800.8	0	ENSG00000156273	BACH1	BTB domain and CNC homolog 1
1074	chr12	15911351	15911700	350	*	15911464	6.03945	Promoter	12	15911359	16032551	121193	1	51071	ENST00000531803.5	0	ENSG00000023697	DERA	deoxyribose-phosphate aldolase
881	chr11	43680813	43681146	334	*	43681023	6.03716	Promoter	11	43680795	43855250	174456	1	51144	ENST00000637401.1	18	ENSG00000149084	HSD17B12	hydroxysteroid 17-beta dehydrogenase 12
1021	chr11	121292898	121293180	283	*	121293085	6.03716	Promoter	11	121292852	121308633	15782	1	6309	ENST00000392789.2	46	ENSG00000109929	SC5D	sterol-C5-desaturase
586	chr10	28532203	28532931	729	*	28532659	6.0362	Promoter	10	28522652	28532743	10092	2	220906	ENST00000527986.5	0	NA	WAC-AS1	WAC antisense RNA 1 (head to head)
2005	chr16	56932043	56932836	794	*	56932603	6.0362	Promoter	16	56932142	56935554	3413	1	9709	ENST00000562914.1	0	ENSG00000051108	HERPUD1	homocysteine inducible ER protein with ubiquitin like domain 1
5360	chr8	70403123	70403444	322	*	70403340	6.03064	Promoter	8	70109782	70403808	294027	2	10499	ENST00000452400.7	364	ENSG00000140396	NCOA2	nuclear receptor coactivator 2
3284	chr22	29883182	29883694	513	*	29883578	6.0284	Promoter	22	29883197	29991628	108432	1	8897	ENST00000445401.5	0	ENSG00000100330	MTMR3	myotubularin related protein 3
3294	chr22	35257594	35258008	415	*	35257685	6.0284	Promoter	22	35257496	35265567	8072	1	10042	ENST00000455359.5	98	ENSG00000100281	HMGXB4	HMG-box containing 4
5079	chr8	232341	232621	281	*	232507	6.0284	Promoter	8	232384	245248	12865	1	169270	ENST00000522866.5	0	ENSG00000172748	ZNF596	zinc finger protein 596
2015	chr16	67562881	67563751	871	*	67563116	6.02582	Promoter	16	67549214	67563958	14745	2	124903703	ENST00000605277.1	207	NA	LOC124903703	uncharacterized LOC124903703
2	chr1	1471770	1472006	237	*	1471901	6.02141	Promoter	1	1471784	1496201	24418	1	83858	ENST00000308647.8	0	ENSG00000160072	ATAD3B	ATPase family AAA domain containing 3B
41	chr1	15617552	15618044	493	*	15617959	6.02141	Promoter	1	15617615	15627066	9452	1	84301	ENST00000546927.1	0	ENSG00000197312	DDI2	DNA damage inducible 1 homolog 2
1063	chr12	10722399	10723163	765	*	10723024	6.02141	Promoter	12	10699227	10722911	23685	2	8531	ENST00000540447.5	0	ENSG00000060138	YBX3	Y-box binding protein 3
4443	chr6	35468510	35468815	306	*	35468694	6.02141	Promoter	6	35468420	35470785	2366	1	4736	ENST00000478340.2	90	ENSG00000198755	RPL10A	ribosomal protein L10a
79	chr1	27726029	27726419	391	*	27726287	6.01571	Promoter	1	27726057	27760581	34525	1	199870	ENST00000010299.10	0	ENSG00000009780	FAM76A	family with sequence similarity 76 member A
1640	chr14	60249523	60249814	292	*	60249629	6.01571	Promoter	14	60249660	60283089	33430	1	5494	ENST00000528241.2	0	ENSG00000100614	PPM1A	protein phosphatase, Mg2+/Mn2+ dependent 1A
1829	chr15	65791674	65792125	452	*	65791880	6.01571	Promoter	15	65661777	65792124	130348	2	10260	ENST00000431932.6	0	ENSG00000174485	DENND4A	DENN domain containing 4A
1893	chr15	90101844	90102445	602	*	90102056	6.01571	Promoter	15	90083045	90102468	19424	2	3418	ENST00000330062.8	23	ENSG00000182054	IDH2	isocitrate dehydrogenase (NADP(+)) 2
2176	chr17	42567160	42567448	289	*	42567257	6.01571	Promoter	17	42567281	42568898	1618	1	6945	ENST00000591195.1	0	ENSG00000108788	MLX	MAX dimerization protein MLX
2592	chr2	9556165	9556429	265	*	9556260	6.01571	Promoter	2	9489395	9556732	67338	2	6868	ENST00000648857.1	303	ENSG00000151694	ADAM17	ADAM metallopeptidase domain 17
3250	chr21	46285998	46286458	461	*	46286094	6.01571	Promoter	21	46286342	46297751	11410	1	54059	ENST00000397701.9	0	ENSG00000182362	YBEY	ybeY metalloendoribonuclease
4304	chr5	179550639	179551153	515	*	179550785	6.01571	Promoter	5	179550836	179602571	51736	1	80230	ENST00000393448.6	0	ENSG00000176783	RUFY1	RUN and FYVE domain containing 1
5785	chr9	35658208	35658547	340	*	35658283	6.01571	Promoter	9	35658290	35661499	3210	1	203260	ENST00000378409.7	0	ENSG00000159884	CCDC107	coiled-coil domain containing 107
814	chr11	9264721	9265476	756	*	9264850	6.01096	Promoter	11	9138825	9265350	126526	2	23258	ENST00000328194.8	0	ENSG00000184014	DENND5A	DENN domain containing 5A
3000	chr2	237692312	237692789	478	*	237692674	6.00054	Promoter	2	237692333	237749300	56968	1	9208	ENST00000420665.5	0	ENSG00000124831	LRRFIP1	LRR binding FLII interacting protein 1
4670	chr6	131627819	131628193	375	*	131627968	5.99414	Promoter	6	131587245	131628066	40822	2	9439	ENST00000368058.5	0	ENSG00000112282	MED23	mediator complex subunit 23
247	chr1	109213840	109214081	242	*	109213944	5.98975	Promoter	1	109213918	109238182	24265	1	6301	ENST00000234677.7	0	ENSG00000031698	SARS1	seryl-tRNA synthetase 1
320	chr1	157045849	157046275	427	*	157045901	5.98975	Promoter	1	156934840	157045742	110903	2	9826	ENST00000368194.8	-107	ENSG00000132694	ARHGEF11	Rho guanine nucleotide exchange factor 11
1093	chr12	27244348	27244897	550	*	27244759	5.98975	Promoter	12	27244308	27309197	64890	1	23012	ENST00000546286.5	40	ENSG00000211455	STK38L	serine/threonine kinase 38 like
1335	chr13	26253789	26254121	333	*	26253924	5.98975	Promoter	13	26254104	26405238	151135	1	1024	ENST00000536792.5	0	ENSG00000132964	CDK8	cyclin dependent kinase 8
1568	chr14	30622430	30622758	329	*	30622575	5.98975	Promoter	14	30622339	30737192	114854	1	23256	ENST00000678579.1	91	ENSG00000092108	SCFD1	sec1 family domain containing 1
1914	chr15	101724104	101724452	349	*	101724357	5.98975	Promoter	15	101654394	101724410	70017	2	123283	ENST00000539112.5	0	ENSG00000185418	TARS3	threonyl-tRNA synthetase 3
2370	chr18	54269519	54270085	567	*	54269877	5.98975	Promoter	18	54269519	54294483	24965	1	11201	ENST00000406285.7	0	ENSG00000101751	POLI	DNA polymerase iota
2576	chr19	57633365	57633682	318	*	57633522	5.98975	Promoter	19	57633225	57634079	855	1	10520	ENST00000540780.1	140	ENSG00000121417	ZNF211	zinc finger protein 211
3161	chr20	59032021	59032357	337	*	59032166	5.98975	Promoter	20	59025475	59032335	6861	2	514	ENST00000243997.8	0	ENSG00000124172	ATP5F1E	ATP synthase F1 subunit epsilon
3744	chr4	8428220	8428448	229	*	8428323	5.98975	Promoter	4	8410282	8428461	18180	2	8310	ENST00000514423.1	13	ENSG00000087008	ACOX3	acyl-CoA oxidase 3, pristanoyl
4151	chr5	94618147	94618499	353	*	94618256	5.98975	Promoter	5	94611906	94618122	6217	2	285600	ENST00000514061.2	-25	ENSG00000185261	KIAA0825	KIAA0825
4452	chr6	36885892	36886191	300	*	36886048	5.98975	Promoter	6	36885952	36928964	43013	1	221477	ENST00000480824.7	0	ENSG00000198663	C6orf89	chromosome 6 open reading frame 89
4593	chr6	105402584	105402878	295	*	105402702	5.98975	Promoter	6	105273218	105403082	129865	2	5550	ENST00000652536.2	204	ENSG00000085377	PREP	prolyl endopeptidase
5096	chr8	9003020	9003343	324	*	9003163	5.98975	Promoter	8	9002929	9018300	15372	1	90459	ENST00000520684.5	91	ENSG00000104626	ERI1	exoribonuclease 1
5542	chr8	103298928	103299242	315	*	103299035	5.98975	Promoter	8	103298898	103332866	33969	1	8323	ENST00000358755.5	30	ENSG00000164930	FZD6	frizzled class receptor 6
5794	chr9	37592058	37592500	443	*	37592222	5.98975	Promoter	9	37541340	37592469	51130	2	26267	ENST00000537239.2	0	ENSG00000147912	FBXO10	F-box protein 10
6030	chrY	13479398	13479982	585	*	13479840	5.98975	Promoter	24	13234577	13479969	245393	2	7404	ENST00000682216.1	0	ENSG00000183878	UTY	ubiquitously transcribed tetratricopeptide repeat containing, Y-linked
456	chr1	223992495	223992848	354	*	223992549	5.98635	Promoter	1	223992743	224004789	12047	1	100287497	ENST00000622033.4	0	NA	SEPTIN7P13	septin 7 pseudogene 13
1101	chr12	31959452	31959700	249	*	31959587	5.98635	Promoter	12	31959663	31970246	10584	1	55196	ENST00000535606.1	0	ENSG00000174718	RESF1	retroelement silencing factor 1
1171	chr12	64404561	64404929	369	*	64404693	5.98635	Promoter	12	64405046	64416736	11691	1	11260	ENST00000540203.5	-117	ENSG00000184575	XPOT	exportin for tRNA
1215	chr12	93378402	93378742	341	*	93378651	5.98635	Promoter	12	93378550	93399278	20729	1	11163	ENST00000550056.5	0	ENSG00000173598	NUDT4	nudix hydrolase 4
1509	chr13	97976717	97976975	259	*	97976861	5.98635	Promoter	13	97976963	98022028	45066	1	3843	ENST00000469360.5	0	ENSG00000065150	IPO5	importin 5
1752	chr15	40038919	40039202	284	*	40038978	5.98635	Promoter	15	40035690	40039181	3492	2	6727	ENST00000267884.11	0	ENSG00000140319	SRP14	signal recognition particle 14
1796	chr15	55318943	55319243	301	*	55319085	5.98635	Promoter	15	55289888	55319110	29223	2	101928527	ENST00000561545.1	0	ENSG00000225973	PIGBOS1	PIGB opposite strand 1
1830	chr15	66386933	66387239	307	*	66387119	5.98635	Promoter	15	66386912	66491656	104745	1	5604	ENST00000689951.1	21	ENSG00000169032	MAP2K1	mitogen-activated protein kinase kinase 1
2747	chr2	75646813	75647265	453	*	75646941	5.98635	Promoter	2	75646979	75655130	8152	1	9801	ENST00000476622.1	0	ENSG00000115364	MRPL19	mitochondrial ribosomal protein L19
4110	chr5	75337226	75337510	285	*	75337403	5.98635	Promoter	5	75337232	75361423	24192	1	3156	ENST00000343975.9	0	ENSG00000113161	HMGCR	3-hydroxy-3-methylglutaryl-CoA reductase
4183	chr5	115544023	115544624	602	*	115544506	5.98635	Promoter	5	115520908	115544775	23868	2	56929	ENST00000274457.5	151	ENSG00000145780	FEM1C	fem-1 homolog C
5045	chr7	140924489	140924879	391	*	140924533	5.98635	Promoter	7	140719327	140924810	205484	2	673	ENST00000496384.7	0	ENSG00000157764	BRAF	B-Raf proto-oncogene, serine/threonine kinase
5859	chr9	96654934	96655183	250	*	96655106	5.98635	Promoter	9	96645990	96654972	8983	2	195827	ENST00000464512.1	0	ENSG00000158122	PRXL2C	peroxiredoxin like 2C
105	chr1	35930619	35931099	481	*	35930878	5.98362	Promoter	1	35930718	35983409	52692	1	192669	ENST00000324350.9	0	ENSG00000126070	AGO3	argonaute RISC catalytic component 3
220	chr1	93179792	93180282	491	*	93180158	5.98362	Promoter	1	93179919	93278477	98559	1	343099	ENST00000343253.11	0	ENSG00000122483	CCDC18	coiled-coil domain containing 18
473	chr1	228458353	228458863	511	*	228458496	5.98362	Promoter	1	228458103	228463104	5002	1	128312	ENST00000620438.2	250	ENSG00000196890	H2BC26	H2B clustered histone 26
2709	chr2	64018984	64019531	548	*	64019143	5.98362	Promoter	2	63892146	64019072	126927	2	51542	ENST00000409558.8	0	ENSG00000143952	VPS54	VPS54 subunit of GARP complex
2779	chr2	97995431	97996040	610	*	97995756	5.98362	Promoter	2	97756336	97995948	239613	2	23505	ENST00000186436.10	0	ENSG00000075568	TMEM131	transmembrane protein 131
3012	chr2	241734623	241734856	234	*	241734759	5.98362	Promoter	2	241734630	241768809	34180	1	728294	ENST00000400769.6	0	ENSG00000180902	D2HGDH	D-2-hydroxyglutarate dehydrogenase
3093	chr20	31723332	31723899	568	*	31723446	5.98362	Promoter	20	31664463	31723529	59067	2	598	ENST00000676582.1	0	ENSG00000171552	BCL2L1	BCL2 like 1
3297	chr22	36481401	36481992	592	*	36481861	5.98362	Promoter	22	36467046	36481634	14589	2	25828	ENST00000416967.1	0	ENSG00000100348	TXN2	thioredoxin 2
3778	chr4	37686001	37686348	348	*	37686183	5.98362	Promoter	4	37590800	37686376	95577	2	768211	ENST00000314117.8	28	ENSG00000181826	RELL1	RELT like 1
26	chr1	10210719	10211122	404	*	10211005	5.9814	Promoter	1	10210797	10263307	52511	1	23095	ENST00000696501.1	0	ENSG00000054523	KIF1B	kinesin family member 1B
511	chr1	244835141	244835416	276	*	244835274	5.9814	Promoter	1	244835616	244843252	7637	1	116228	ENST00000366528.3	-200	ENSG00000203667	COX20	cytochrome c oxidase assembly factor COX20
641	chr10	69088187	69088643	457	*	69088395	5.9814	Promoter	10	69088106	69104541	16436	1	5552	ENST00000462445.1	81	ENSG00000122862	SRGN	serglycin
1262	chr12	110450032	110450328	297	*	110450183	5.9814	Promoter	12	110436178	110450311	14134	2	10094	ENST00000426440.5	0	ENSG00000111229	ARPC3	actin related protein 2/3 complex subunit 3
1881	chr15	84747938	84748170	233	*	84748008	5.9814	Promoter	15	84748592	84806445	57854	1	9640	ENST00000560079.7	-422	ENSG00000166716	ZNF592	zinc finger protein 592
1917	chr16	234938	235417	480	*	235131	5.9814	Promoter	16	234847	260009	25163	1	83986	ENST00000420500.5	91	ENSG00000167930	FAM234A	family with sequence similarity 234 member A
2696	chr2	55617160	55617494	335	*	55617221	5.9814	Promoter	2	55548378	55617608	69231	2	57223	ENST00000616288.4	114	ENSG00000275052	PPP4R3B	protein phosphatase 4 regulatory subunit 3B
3984	chr4	173168979	173169272	294	*	173169140	5.9814	Promoter	4	173094994	173169104	74111	2	101930370	ENST00000663396.1	0	ENSG00000245213	GALNT7-DT	GALNT7 divergent transcript
4310	chr5	180071265	180072038	774	*	180071468	5.9814	Promoter	5	179911651	180071721	160071	2	55819	ENST00000522208.6	0	ENSG00000113269	RNF130	ring finger protein 130
5718	chr8	143829079	143829431	353	*	143829155	5.9814	Promoter	8	143816344	143829315	12972	2	22827	ENST00000526683.6	0	ENSG00000179950	PUF60	poly(U) binding splicing factor 60
1513	chr13	99501552	99501926	375	*	99501743	5.97954	Promoter	13	99501472	99564048	62577	1	9375	ENST00000376387.5	80	ENSG00000125304	TM9SF2	transmembrane 9 superfamily member 2
2181	chr17	43778481	43778908	428	*	43778625	5.97954	Promoter	17	43768386	43778935	10550	2	1845	ENST00000590342.1	27	ENSG00000108861	DUSP3	dual specificity phosphatase 3
3004	chr2	238288483	238288841	359	*	238288614	5.97954	Promoter	2	238244044	238288610	44567	2	8864	ENST00000254657.8	0	ENSG00000132326	PER2	period circadian regulator 2
4611	chr6	110814762	110815184	423	*	110814853	5.97954	Promoter	6	110623290	110815096	191807	2	23097	ENST00000457688.5	0	ENSG00000155111	CDK19	cyclin dependent kinase 19
5887	chr9	111483139	111484235	1097	*	111483439	5.97954	Promoter	9	111408571	111483679	75109	2	23392	ENST00000602447.5	0	ENSG00000136813	ECPAS	Ecm29 proteasome adaptor and scaffold
931	chr11	68121100	68121593	494	*	68121209	5.97798	Promoter	11	68052859	68121388	68530	2	1119	ENST00000265689.9	0	ENSG00000110721	CHKA	choline kinase alpha
1940	chr16	4846867	4847247	381	*	4847182	5.97798	Promoter	16	4805049	4847265	42217	2	84656	ENST00000591451.5	18	ENSG00000140632	GLYR1	glyoxylate reductase 1 homolog
2074	chr16	89489588	89489940	353	*	89489762	5.97798	Promoter	16	89287993	89490274	202282	2	29123	ENST00000646975.1	334	ENSG00000167522	ANKRD11	ankyrin repeat domain containing 11
5338	chr8	65841576	65842572	997	*	65842417	5.97798	Promoter	8	65714334	65842064	127731	2	5150	ENST00000401827.8	0	ENSG00000205268	PDE7A	phosphodiesterase 7A
514	chr1	244969834	244970580	747	*	244970198	5.97663	Promoter	1	244969982	245127164	157183	1	84288	ENST00000366522.6	0	ENSG00000203666	EFCAB2	EF-hand calcium binding domain 2
3995	chr4	183504869	183505501	633	*	183505401	5.97663	Promoter	4	183505058	183512429	7372	1	3622	ENST00000302327.4	0	ENSG00000168556	ING2	inhibitor of growth family member 2
5802	chr9	62802030	62802674	645	*	62802621	5.94928	Promoter	9	62802076	62806333	4258	1	103352539	ENST00000452184.2	0	ENSG00000238113	LINC01410	long intergenic non-protein coding RNA 1410
721	chr10	101031988	101032320	333	*	101032076	5.94846	Promoter	10	101030034	101032295	2262	2	79955	ENST00000644576.1	0	ENSG00000186862	PDZD7	PDZ domain containing 7
5831	chr9	85741279	85741858	580	*	85741382	5.94846	Promoter	9	85546539	85741818	195280	2	23287	ENST00000376083.7	0	ENSG00000135049	AGTPBP1	ATP/GTP binding carboxypeptidase 1
825	chr11	10808279	10808509	231	*	10808442	5.94748	Promoter	11	10803261	10808309	5049	2	1982	ENST00000532082.6	0	ENSG00000110321	EIF4G2	eukaryotic translation initiation factor 4 gamma 2
3955	chr4	152535414	152536058	645	*	152535934	5.94748	Promoter	4	152320544	152536063	215520	2	55294	ENST00000603548.6	5	ENSG00000109670	FBXW7	F-box and WD repeat domain containing 7
4606	chr6	109381730	109382173	444	*	109381890	5.94748	Promoter	6	109366514	109381739	15226	2	8763	ENST00000504373.2	0	ENSG00000135535	CD164	CD164 molecule
5851	chr9	94166209	94166697	489	*	94166506	5.94748	Promoter	9	94166258	94179564	13307	1	112903833	ENST00000652769.2	0	ENSG00000269929	MIRLET7A1HG	miRlet-7a-1/let-7f-1/let-7d cluster host gene
737	chr10	103966990	103967527	538	*	103967365	5.94631	Promoter	10	103957279	103967047	9769	2	102724351	ENST00000698247.1	0	NA	LOC102724351	uncharacterized LOC102724351
3156	chr20	58309788	58310050	263	*	58309883	5.94631	Promoter	20	58309758	58346048	36291	1	57403	ENST00000488949.1	30	ENSG00000124209	RAB22A	RAB22A, member RAS oncogene family
4378	chr6	18155403	18155703	301	*	18155514	5.94631	Promoter	6	18155422	18223854	68433	1	221656	ENST00000650836.2	0	ENSG00000165097	KDM1B	lysine demethylase 1B
263	chr1	113904435	113904688	254	*	113904566	5.94488	Promoter	1	113904619	113908180	3562	1	64858	ENST00000697125.1	0	ENSG00000118655	DCLRE1B	DNA cross-link repair 1B
806	chr11	6390441	6390696	256	*	6390598	5.94488	Promoter	11	6390473	6394991	4519	1	6609	ENST00000534405.5	0	ENSG00000166311	SMPD1	sphingomyelin phosphodiesterase 1
2654	chr2	37925370	37925736	367	*	37925576	5.94488	Promoter	2	37925347	37998363	73017	1	151393	ENST00000440353.5	23	ENSG00000115841	RMDN2	regulator of microtubule dynamics 2
2955	chr2	206160002	206160266	265	*	206160136	5.94488	Promoter	2	206159934	206162839	2906	1	1933	ENST00000455150.1	68	ENSG00000114942	EEF1B2	eukaryotic translation elongation factor 1 beta 2
4897	chr7	56064106	56064552	447	*	56064209	5.94488	Promoter	7	56064224	56080669	16446	1	25870	ENST00000275607.13	0	ENSG00000129103	SUMF2	sulfatase modifying factor 2
1092	chr12	27014005	27014272	268	*	27014104	5.94309	Promoter	12	26979902	27014211	34310	2	51768	ENST00000542667.5	0	ENSG00000064115	TM7SF3	transmembrane 7 superfamily member 3
4498	chr6	56542590	56542853	264	*	56542743	5.94309	Promoter	6	56535189	56542808	7620	2	667	ENST00000524186.1	0	ENSG00000151914	DST	dystonin
4905	chr7	64794515	64794881	367	*	64794663	5.94309	Promoter	7	64794490	64833676	39187	1	7697	ENST00000430838.2	25	ENSG00000197008	ZNF138	zinc finger protein 138
2558	chr19	53868969	53869321	353	*	53869130	5.92595	Promoter	19	53854581	53869107	14527	2	105372457	ENST00000455835.2	0	NA	MYADM-AS1	MYADM antisense RNA 1
4612	chr6	110875219	110875483	265	*	110875313	5.92087	Promoter	6	110875575	110895713	20139	1	262	ENST00000368876.2	-92	ENSG00000123505	AMD1	adenosylmethionine decarboxylase 1
562	chr10	19816500	19816741	242	*	19816642	5.91394	Promoter	10	19816432	20289856	473425	1	84898	ENST00000377252.5	68	ENSG00000120594	PLXDC2	plexin domain containing 2
605	chr10	43138401	43138788	388	*	43138452	5.91394	Promoter	10	43138445	43185302	46858	1	55454	ENST00000374466.4	0	ENSG00000169826	CSGALNACT2	chondroitin sulfate N-acetylgalactosaminyltransferase 2
4694	chr6	137867305	137867587	283	*	137867417	5.91394	Promoter	6	137867321	137883310	15990	1	7128	ENST00000698329.1	0	ENSG00000118503	TNFAIP3	TNF alpha induced protein 3
240	chr1	108692215	108692533	319	*	108692482	5.90945	Promoter	1	108692310	108702928	10619	1	55119	ENST00000370025.9	0	ENSG00000134186	PRPF38B	pre-mRNA processing factor 38B
1425	chr13	50910002	50910468	467	*	50910339	5.90945	Promoter	13	50910004	50959547	49544	1	79621	ENST00000642721.1	0	ENSG00000136104	RNASEH2B	ribonuclease H2 subunit B
1698	chr14	89955964	89956399	436	*	89956120	5.90945	Promoter	14	89955993	89963569	7577	1	55775	ENST00000556867.1	0	ENSG00000042088	TDP1	tyrosyl-DNA phosphodiesterase 1
2036	chr16	74296810	74297114	305	*	74296891	5.90945	Promoter	16	74296814	74306288	9475	1	5713	ENST00000219313.9	0	ENSG00000103035	PSMD7	proteasome 26S subunit, non-ATPase 7
269	chr1	114757757	114757979	223	*	114757902	5.90397	Promoter	1	114716916	114757933	41018	2	7812	ENST00000689989.1	0	ENSG00000009307	CSDE1	cold shock domain containing E1
276	chr1	117366768	117367316	549	*	117366831	5.90397	Promoter	1	117367449	117528872	161424	1	10905	ENST00000356554.7	-133	ENSG00000198162	MAN1A2	mannosidase alpha class 1A member 2
1343	chr13	28718505	28718850	346	*	28718567	5.90397	Promoter	13	28700080	28718970	18891	2	283537	ENST00000266943.11	120	ENSG00000139508	SLC46A3	solute carrier family 46 member 3
1630	chr14	57268436	57268714	279	*	57268566	5.90397	Promoter	14	57244279	57268440	24162	2	10640	ENST00000556318.1	0	ENSG00000070367	EXOC5	exocyst complex component 5
1839	chr15	72118391	72118622	232	*	72118478	5.90397	Promoter	15	72118403	72143692	25290	1	123228	ENST00000340912.6	0	ENSG00000166192	SENP8	SUMO peptidase family member, NEDD8 specific
1841	chr15	72375680	72375945	266	*	72375887	5.90397	Promoter	15	72343454	72375972	32519	2	3073	ENST00000682461.1	27	ENSG00000213614	HEXA	hexosaminidase subunit alpha
2269	chr17	80036161	80036433	273	*	80036286	5.90397	Promoter	17	80036632	80090819	54188	1	55036	ENST00000374877.7	-199	ENSG00000141519	CCDC40	coiled-coil domain containing 40
2374	chr18	56638355	56638626	272	*	56638412	5.90397	Promoter	18	56597209	56638592	41384	2	9352	ENST00000217515.11	0	ENSG00000091164	TXNL1	thioredoxin like 1
2617	chr2	23940368	23940789	422	*	23940451	5.90397	Promoter	2	23940463	24004909	64447	1	165324	ENST00000309033.5	0	ENSG00000173960	UBXN2A	UBX domain protein 2A
3125	chr20	44210409	44210781	373	*	44210537	5.90397	Promoter	20	44195939	44210771	14833	2	51526	ENST00000255174.3	0	ENSG00000132823	OSER1	oxidative stress responsive serine rich 1
3672	chr3	179323223	179323669	447	*	179323316	5.90397	Promoter	3	179323246	179333376	10131	1	51193	ENST00000481587.5	0	ENSG00000121864	ZNF639	zinc finger protein 639
3732	chr4	2963002	2963237	236	*	2963100	5.90397	Promoter	4	2938113	2963333	25221	2	8602	ENST00000398071.4	96	ENSG00000087269	NOP14	NOP14 nucleolar protein
3767	chr4	25234141	25234612	472	*	25234255	5.90397	Promoter	4	25234033	25279204	45172	1	55300	ENST00000264864.8	108	ENSG00000038210	PI4K2B	phosphatidylinositol 4-kinase type 2 beta
4064	chr5	43556469	43557318	850	*	43556687	5.90397	Promoter	5	43526267	43557077	30811	2	10605	ENST00000306846.8	0	ENSG00000172239	PAIP1	poly(A) binding protein interacting protein 1
4109	chr5	74685283	74685646	364	*	74685575	5.90397	Promoter	5	74685233	74721288	36056	1	3074	ENST00000261416.12	50	ENSG00000049860	HEXB	hexosaminidase subunit beta
ChIPseq MACS2 peakcalling for promoter regions - TP53 ChIP in SCR cells
	seqnames	start	end	width	strand	abs_summit	fold_enrichment	annotation	geneChr	geneStart	geneEnd	geneLength	geneStrand	geneId	transcriptId	distanceToTSS	ENSEMBL	SYMBOL	GENENAME
16	chr1	181134907	181135364	458	*	181135144	30.8312	Distal Intergenic	1	181174484	181182208	7725	1	101928973	ENST00000435023.1	-39120	ENSG00000237292	LINC01732	long intergenic non-protein coding RNA 1732
232	chr5	27472025	27472385	361	*	27472182	27.8417	Promoter	5	27472223	27496994	24772	1	643401	ENST00000655107.1	0	ENSG00000250337	PURPL	p53 upregulated regulator of p53 levels
149	chr19	41860191	41860720	530	*	41860439	26.1601	Promoter	19	41860255	41861606	1352	1	6223	ENST00000598466.5	0	ENSG00000105372	RPS19	ribosomal protein S19
88	chr13	50529348	50529704	357	*	50529519	22.4736	Intron (ENST00000474630.6/10301, intron 4 of 4)	13	50520933	50527449	6517	2	103689915	ENST00000428276.1	-1899	ENSG00000186047	DLEU1-AS1	DLEU1 antisense RNA 1
263	chr6	36676212	36676657	446	*	36676403	22.4236	Promoter	6	36676460	36687337	10878	1	1026	ENST00000615513.4	0	ENSG00000124762	CDKN1A	cyclin dependent kinase inhibitor 1A
443	chrUn_GL000220v1	119637	120097	461	*	119883	22.2478	Distal Intergenic	335	112025	112177	153	1	100008587	ENST00000611446.1	7612	ENSG00000274917	RNA5-8SN5	RNA, 5.8S ribosomal N5
251	chr5	164119860	164120235	376	*	164120034	21.5529	Intron (ENST00000521805.1/ENST00000521805.1, intron 4 of 4)	5	164296696	164765405	468710	1	105377703	ENST00000517508.5	-176461	NA	LINC03000	long intergenic non-protein coding RNA 3000
122	chr15	63157045	63157517	473	*	63157239	21.5199	Promoter	15	63148249	63157477	9229	2	51065	ENST00000330964.10	0	ENSG00000185088	RPS27L	ribosomal protein S27 like
306	chr7	40717288	40717632	345	*	40717465	21.4672	Intron (ENST00000401647.7/79783, intron 11 of 12)	7	40793182	40860757	67576	1	79783	ENST00000464028.1	-75550	ENSG00000175600	SUGCT	succinyl-CoA:glutarate-CoA transferase
150	chr19	47231130	47231501	372	*	47231330	21.1899	Promoter	19	47220824	47231199	10376	2	27113	ENST00000439096.3	0	ENSG00000105327	BBC3	BCL2 binding component 3
1	chr1	9181980	9182403	424	*	9182150	21.095	Promoter	1	9182004	9196284	14281	1	102724571	ENST00000635271.1	0	ENSG00000234546	LNCTAM34A	long non coding transcriptional activator of miR34a
84	chr13	48066615	48066958	344	*	48066782	21.063	Intron (ENST00000495013.5/29079, intron 2 of 2)	13	48077137	48079991	2855	1	100873965	ENST00000422483.1	-10179	ENSG00000229111	MED4-AS1	MED4 antisense RNA 1
174	chr20	5120043	5120358	316	*	5120193	18.714	Promoter	20	5114953	5119958	5006	2	5111	ENST00000379143.10	-85	ENSG00000132646	PCNA	proliferating cell nuclear antigen
107	chr13	113837190	113837634	445	*	113837426	18.636	Intron (ENST00000458001.2/650669, intron 3 of 4)	13	113820552	113836044	15493	2	2621	ENST00000610073.1	-1146	ENSG00000183087	GAS6	growth arrest specific 6
262	chr6	36667128	36667418	291	*	36667297	18.2626	Distal Intergenic	6	36673621	36675126	1506	2	101154753	ENST00000629595.1	7708	ENSG00000281450	PANDAR	promoter of CDKN1A antisense DNA damage activated RNA
152	chr19	48955017	48955382	366	*	48955195	17.7387	Promoter	19	48954929	48961798	6870	1	581	ENST00000293288.12	88	ENSG00000087088	BAX	BCL2 associated X, apoptosis regulator
320	chr8	23068409	23068910	502	*	23068638	16.1019	Promoter	8	23022311	23069021	46711	2	8795	ENST00000347739.3	111	ENSG00000120889	TNFRSF10B	TNF receptor superfamily member 10b
192	chr22	49760329	49760610	282	*	49760466	16.069	Distal Intergenic	22	49775261	49776115	855	2	23774	ENST00000479985.1	15505	ENSG00000100425	BRD1	bromodomain containing 1
193	chr22_KI270733v1_random	134914	135888	975	*	135707	15.8388	Distal Intergenic	321	128877	129029	153	1	109864274	ENST00000616292.1	6037	ENSG00000276700	RNA5-8SN4	RNA, 5.8S ribosomal N4
60	chr12	68808756	68809056	301	*	68808914	15.5022	Promoter	12	68809002	68840807	31806	1	4193	ENST00000539479.6	0	ENSG00000135679	MDM2	MDM2 proto-oncogene
124	chr15	88621164	88621636	473	*	88621331	15.2892	Promoter	15	88621337	88627341	6005	1	64782	ENST00000557787.1	0	ENSG00000181026	AEN	apoptosis enhancing nuclease
349	chr8	66113494	66113822	329	*	66113655	15.2276	Promoter	8	66113363	66126632	13270	1	84675	ENST00000663048.1	131	ENSG00000147573	TRIM55	tripartite motif containing 55
437	chr9	92147339	92147630	292	*	92147480	14.6813	Exon (ENST00000421234.5/ENST00000421234.5, exon 1 of 2)	9	92152594	92158488	5895	1	158314	ENST00000434944.1	-4964	NA	LINC00475	long intergenic non-protein coding RNA 475
43	chr11	47214817	47215226	410	*	47215003	14.2342	Promoter	11	47214974	47239217	24244	1	1643	ENST00000256996.9	0	ENSG00000134574	DDB2	damage specific DNA binding protein 2
452	chrX	114071492	114071809	318	*	114071600	14.2061	Distal Intergenic	23	113616300	114059121	442822	2	105463123	ENST00000468762.3	-12371	NA	XACT	X active specific transcript
284	chr6	111483959	111484280	322	*	111484122	13.9723	Promoter	6	111299052	111483715	184664	2	5980	ENST00000435970.5	-244	ENSG00000009413	REV3L	REV3 like, DNA directed polymerase zeta catalytic subunit
45	chr11	60563626	60563903	278	*	60563742	13.7132	Distal Intergenic	11	60515539	60542621	27083	1	503497	ENST00000527948.1	48087	ENSG00000204979	MS4A13	membrane spanning 4-domains A13
26	chr10	53619720	53620013	294	*	53619886	13.6276	Distal Intergenic	10	53808522	53810664	2143	2	65217	ENST00000615043.1	190651	ENSG00000150275	PCDH15	protocadherin related 15
219	chr4	33747018	33747306	289	*	33747174	13.2223	Distal Intergenic	4	33850591	33892149	41559	1	105374392	ENST00000504795.5	-103285	NA	LOC105374392	uncharacterized LOC105374392
52	chr12	2004446	2004736	291	*	2004627	12.8814	Promoter	12	1946053	2004457	58405	2	196513	ENST00000280665.11	0	ENSG00000151065	DCP1B	decapping mRNA 1B
350	chr8	68630763	68631177	415	*	68630929	12.8814	Intron (ENST00000518698.6/116328, intron 7 of 13)	8	68625459	68792571	167113	1	116328	ENST00000325233.3	5304	ENSG00000165084	C8orf34	chromosome 8 open reading frame 34
429	chr9	33560292	33560542	251	*	33560394	12.8219	Intron (ENST00000684830.1/441459, intron 14 of 18)	9	33567103	33569126	2024	1	441459	ENST00000465094.2	-6561	ENSG00000230453	ANKRD18B	ankyrin repeat domain 18B
308	chr7	43577511	43577793	283	*	43577659	12.7614	Distal Intergenic	7	43582758	43619723	36966	1	9263	ENST00000462448.1	-4965	ENSG00000164543	STK17A	serine/threonine kinase 17a
12	chr1	116879178	116879527	350	*	116879345	12.7074	Distal Intergenic	1	116909916	116990353	80438	1	5738	ENST00000393203.3	-30389	ENSG00000134247	PTGFRN	prostaglandin F2 receptor inhibitor
426	chr8	144125676	144126027	352	*	144125867	12.4547	Distal Intergenic	8	144137774	144140851	3078	1	51236	ENST00000347708.5	-11747	ENSG00000235173	HGH1	HGH1 homolog
75	chr13	32165777	32166076	300	*	32165961	11.4842	Intron (ENST00000645780.1/10129, intron 18 of 61)	13	32254148	32262466	8319	1	10129	ENST00000641614.1	-88072	ENSG00000073910	FRY	FRY microtubule binding protein
46	chr11	65421176	65421488	313	*	65421329	11.374	Exon (ENST00000702707.1/ENST00000702707.1, exon 1 of 1)	11	65422774	65426457	3684	1	83786	ENST00000499732.3	-1286	ENSG00000126391	FRMD8	FERM domain containing 8
176	chr20	10733197	10733478	282	*	10733332	11.2273	Intron (ENST00000667822.1/ENST00000667822.1, intron 1 of 1)	20	10747145	10754033	6889	1	101929395	ENST00000654385.1	-13667	NA	LINC01752	long intergenic non-protein coding RNA 1752
448	chrX	34559394	34559670	277	*	34559563	10.6155	Distal Intergenic	23	34627075	34657285	30211	2	83604	ENST00000275954.4	97615	ENSG00000147027	TMEM47	transmembrane protein 47
158	chr2	70596918	70597186	269	*	70597009	10.4481	Distal Intergenic	2	70514859	70554193	39335	2	7039	ENST00000474101.1	-42725	ENSG00000163235	TGFA	transforming growth factor alpha
425	chr8	142815595	142816034	440	*	142815829	10.0489	Distal Intergenic	8	142834247	142916506	82260	1	2765	ENST00000522728.5	-18213	ENSG00000104499	GML	glycosylphosphatidylinositol anchored molecule like
249	chr5	152812037	152812303	267	*	152812167	9.85727	Intron (ENST00000522300.5/101927134, intron 3 of 4)	5	152618965	152689529	70565	2	101927134	ENST00000506723.6	-122508	ENSG00000249484	LINC01470	long intergenic non-protein coding RNA 1470
56	chr12	19431901	19432123	223	*	19432046	9.33093	Intron (ENST00000538425.5/121536, intron 1 of 3)	12	19439492	19522227	82736	1	121536	ENST00000266508.14	-7369	ENSG00000139154	AEBP2	AE binding protein 2
215	chr3	187183264	187183516	253	*	187183382	9.12218	Distal Intergenic	3	187120948	187180908	59961	2	116832	ENST00000433055.1	-2356	ENSG00000163923	RPL39L	ribosomal protein L39 like
439	chr9	112144885	112145136	252	*	112144987	8.98813	Intron (ENST00000374270.8/64420, intron 3 of 16)	9	112124296	112146176	21881	2	64420	ENST00000482851.1	1040	ENSG00000106868	SUSD1	sushi domain containing 1
138	chr18	7733755	7734012	258	*	7733844	8.9547	Intron (ENST00000332175.12/5797, intron 1 of 30)	18	7741310	7749443	8134	2	124904242	ENST00000579509.1	15431	NA	LOC124904242	uncharacterized LOC124904242
441	chr9	136109740	136109964	225	*	136109840	8.74823	Promoter	9	136108105	136109424	1320	2	90120	ENST00000563018.1	-316	ENSG00000238227	TMEM250	transmembrane protein 250
268	chr6	63573579	63573892	314	*	63573747	8.66127	Promoter	6	63573238	63576697	3460	1	128125822	ENST00000473334.1	341	ENSG00000285976	LOC128125822	uncharacterized LOC128125822
231	chr5	424782	425063	282	*	424917	8.64217	Intron (ENST00000505113.6/116412618, intron 9 of 12)	5	422377	423927	1551	1	57491	ENST00000510910.1	2405	ENSG00000063438	AHRR	aryl hydrocarbon receptor repressor
147	chr19	18364845	18365073	229	*	18364916	8.39663	3' UTR	19	18357506	18369948	12443	1	54858	ENST00000595552.2	7339	ENSG00000130517	PGPEP1	pyroglutamyl-peptidase I
24	chr1	244735453	244735755	303	*	244735614	8.34697	Distal Intergenic	1	244729701	244731015	1315	2	122455338	ENST00000640271.3	-4438	ENSG00000284188	C1orf202	chromosome 1 open reading frame 202
132	chr17	57523980	57524223	244	*	57524106	8.29673	Promoter	17	57524309	57529724	5416	1	124540	ENST00000676345.1	-86	ENSG00000153944	MSI2	musashi RNA binding protein 2
317	chr8	20317771	20318052	282	*	20317905	8.25983	Distal Intergenic	8	20246165	20303963	57799	2	11178	ENST00000381569.5	-13808	ENSG00000061337	LZTS1	leucine zipper tumor suppressor 1
54	chr12	8956165	8956396	232	*	8956263	8.23621	Intron (ENST00000539240.5/10219, intron 1 of 4)	12	8950125	9010063	59939	1	10219	ENST00000538029.1	6040	ENSG00000139187	KLRG1	killer cell lectin like receptor G1
4	chr1	41482368	41482585	218	*	41482427	8.06095	Exon (ENST00000372587.5/1907, exon 3 of 5)	1	41479454	41484085	4632	2	1907	ENST00000460255.1	1500	ENSG00000127129	EDN2	endothelin 2
66	chr12	120446166	120446429	264	*	120446305	7.93822	Promoter	12	120443964	120446384	2421	2	51499	ENST00000546954.2	0	ENSG00000170855	TRIAP1	TP53 regulated inhibitor of apoptosis 1
321	chr8	23163567	23163804	238	*	23163684	7.87624	Promoter	8	23135588	23164027	28440	2	8793	ENST00000312584.4	223	ENSG00000173530	TNFRSF10D	TNF receptor superfamily member 10d
7	chr1	67686464	67686827	364	*	67686653	7.83651	Promoter	1	67685676	67686586	911	1	1647	ENST00000484245.1	788	ENSG00000116717	GADD45A	growth arrest and DNA damage inducible alpha
236	chr5	37409553	37409854	302	*	37409701	7.83506	Intron (ENST00000504564.1/55100, intron 5 of 11)	5	37379318	37753435	374118	1	55100	ENST00000265107.9	30235	ENSG00000082068	WDR70	WD repeat domain 70
5	chr1	44799848	44800091	244	*	44799956	7.75108	Promoter	1	44800377	44805990	5614	1	1263	ENST00000372201.5	-286	ENSG00000173846	PLK3	polo like kinase 3
398	chr8	116766389	116766858	470	*	116766671	7.42394	Promoter	8	116766505	116849286	82782	1	112268030	ENST00000521703.5	0	NA	LOC112268030	uncharacterized LOC112268030
339	chr8	52154494	52154706	213	*	52154570	7.38819	Exon (ENST00000520496.1/ENST00000520496.1, exon 2 of 2)	8	52133104	52137812	4709	2	9705	ENST00000518501.1	-16682	ENSG00000147488	ST18	ST18 C2H2C-type zinc finger transcription factor
69	chr13	18211970	18212601	632	*	18212073	7.37661	Promoter	13	18211959	18230481	18523	1	26080	ENST00000651051.1	11	ENSG00000279516	FAM230C	family with sequence similarity 230 member C
223	chr4	83170924	83171213	290	*	83171027	7.29451	Distal Intergenic	4	83090806	83137075	46270	2	51316	ENST00000505406.5	-33849	ENSG00000145287	PLAC8	placenta associated 8
111	chr14	74953102	74953327	226	*	74953187	7.2333	Promoter	14	74942494	74954234	11741	2	5228	ENST00000557748.5	907	ENSG00000119630	PGF	placental growth factor
81	chr13	44989151	44989567	417	*	44989280	7.1831	Promoter	13	44939249	44989471	50223	2	26747	ENST00000379161.5	0	ENSG00000083635	NUFIP1	nuclear FMR1 interacting protein 1
311	chr7	117630569	117630797	229	*	117630733	7.17098	Intron (ENST00000699598.1/1080, intron 22 of 28)	7	117614664	117668665	54002	1	1080	ENST00000689011.1	15905	ENSG00000001626	CFTR	CF transmembrane conductance regulator
314	chr8	10839344	10839700	357	*	10839560	7.11077	Promoter	8	10765401	10839771	74371	2	54984	ENST00000524114.6	71	ENSG00000254093	PINX1	PIN2 (TERF1) interacting telomerase inhibitor 1
23	chr1	244187223	244187484	262	*	244187372	6.93605	Exon (ENST00000656542.1/ENST00000656542.1, exon 1 of 2)	1	244064330	244067909	3580	1	440742	ENST00000623669.1	122893	ENSG00000279774	LOC440742	uncharacterized LOC440742
225	chr4	124913464	124913738	275	*	124913634	6.83738	Distal Intergenic	4	124667359	124712732	45374	2	57182	ENST00000515641.1	-200732	ENSG00000151458	ANKRD50	ankyrin repeat domain containing 50
55	chr12	10129684	10129928	245	*	10129800	6.71539	Promoter	12	10118458	10130082	11625	2	64581	ENST00000349926.9	154	ENSG00000172243	CLEC7A	C-type lectin domain containing 7A
110	chr14	70741719	70741944	226	*	70741840	6.71539	Intron (ENST00000554752.7/4293, intron 6 of 11)	14	70749553	70752956	3404	2	4293	ENST00000554024.1	11012	ENSG00000006432	MAP3K9	mitogen-activated protein kinase kinase kinase 9
371	chr8	95652861	95653072	212	*	95652940	6.71539	Intron (ENST00000701037.1/100616530, intron 3 of 3)	8	95610664	95811254	200591	1	100616530	ENST00000664790.1	42197	ENSG00000253773	CFAP418-AS1	CFAP418 antisense RNA 1
112	chr14	91509392	91509704	313	*	91509518	6.67758	Promoter	14	91461381	91509654	48274	2	55671	ENST00000554308.5	0	ENSG00000100796	PPP4R3A	protein phosphatase 4 regulatory subunit 3A
212	chr3	153485348	153485559	212	*	153485469	6.59767	Promoter	3	153484495	153502697	18203	1	152118	ENST00000623038.1	853	ENSG00000237787	LINC02877	long intergenic non-protein coding RNA 2877
224	chr4	102760623	102760838	216	*	102760690	6.50953	Promoter	4	102631988	102760933	128946	2	4126	ENST00000505239.1	95	ENSG00000109323	MANBA	mannosidase beta
400	chr8	118951627	118951928	302	*	118951787	6.50953	Promoter	8	118923557	118951885	28329	2	4982	ENST00000297350.9	0	ENSG00000164761	TNFRSF11B	TNF receptor superfamily member 11b
451	chrX	66638369	66638868	500	*	66638511	6.50953	Promoter	23	66595637	66639078	43442	2	60401	ENST00000374719.8	210	ENSG00000131080	EDA2R	ectodysplasin A2 receptor
358	chr8	82451837	82452266	430	*	82452218	6.50953	Intron (ENST00000663058.1/105375931, intron 4 of 7)	8	82435411	82905347	469937	1	105375931	ENST00000658531.1	16426	NA	LOC105375931	uncharacterized LOC105375931
14	chr1	162152220	162152509	290	*	162152283	6.48401	Intron (ENST00000361897.10/9722, intron 1 of 9)	1	162157107	162157182	76	1	100616386	ENST00000577581.1	-4598	ENSG00000266144	MIR4654	microRNA 4654
57	chr12	25686490	25686754	265	*	25686635	6.48401	Distal Intergenic	12	25546510	25648579	102070	2	160492	ENST00000542224.1	-37911	ENSG00000152936	LMNTD1	lamin tail domain containing 1
440	chr9	115944159	115944598	440	*	115944426	6.48401	Distal Intergenic	9	115888169	115925207	37039	2	58483	ENST00000374014.3	-18952	ENSG00000204148	LINC00474	long intergenic non-protein coding RNA 474
18	chr1	201468991	201469251	261	*	201469135	6.46522	Promoter	1	201464278	201469188	4911	2	23612	ENST00000367311.5	0	ENSG00000174307	PHLDA3	pleckstrin homology like domain family A member 3
315	chr8	12559578	12559814	237	*	12559707	6.4407	Intron (ENST00000641618.1/729732, intron 2 of 5)	8	12594985	12605726	10742	2	729732	ENST00000636622.1	45912	ENSG00000283674	LOC729732	uncharacterized LOC729732
281	chr6	109008981	109009310	330	*	109009136	6.41097	Promoter	6	108986442	109008988	22547	2	27244	ENST00000302071.6	0	ENSG00000080546	SESN1	sestrin 1
80	chr13	41499853	41500071	219	*	41499987	6.3742	Intron (ENST00000674216.1/ENST00000674216.1, intron 3 of 3)	13	41517168	41564091	46924	1	105370174	ENST00000674506.1	-17097	ENSG00000288598	LOC105370174	uncharacterized LOC105370174
385	chr8	102832704	102832956	253	*	102832863	6.3742	Intron (ENST00000682725.1/51582, intron 9 of 11)	8	102828547	102830227	1681	2	51582	ENST00000518697.1	-2477	ENSG00000155096	AZIN1	antizyme inhibitor 1
406	chr8	122137332	122137627	296	*	122137440	6.3742	Distal Intergenic	8	122414332	122428551	14220	2	105375734	ENST00000533992.1	290924	NA	SMILR	smooth muscle induced lncRNA, enhancer of proliferation
115	chr15	38252586	38252902	317	*	38252785	6.26905	Promoter	15	38252836	38357249	104414	1	161742	ENST00000299084.9	0	ENSG00000166068	SPRED1	sprouty related EVH1 domain containing 1
141	chr18	54387014	54387306	293	*	54387132	6.26805	Distal Intergenic	18	54374250	54385218	10969	1	162681	ENST00000579594.1	12764	ENSG00000166845	C18orf54	chromosome 18 open reading frame 54
257	chr6	14989057	14989338	282	*	14989159	6.26805	Intron (ENST00000629853.2/105374945, intron 2 of 3)	6	14976213	15009012	32800	2	105374945	ENST00000659197.1	19674	NA	LOC105374945	uncharacterized LOC105374945
325	chr8	32038101	32038324	224	*	32038250	6.26805	Intron (ENST00000519301.6/3084, intron 1 of 10)	8	32026327	32139277	112951	1	100856811	ENST00000523743.1	11774	ENSG00000253974	NRG1-IT1	NRG1 intronic transcript 1
404	chr8	120741416	120741668	253	*	120741491	6.26805	Intron (ENST00000395601.7/6641, intron 2 of 7)	8	120761253	120776832	15580	1	101927543	ENST00000509350.1	-19585	ENSG00000248318	LOC101927543	uncharacterized LOC101927543
370	chr8	95024994	95025300	307	*	95025131	6.22756	Promoter	8	95024994	95057952	32959	1	137682	ENST00000518258.5	0	ENSG00000156170	NDUFAF6	NADH:ubiquinone oxidoreductase complex assembly factor 6
216	chr3	196867928	196868183	256	*	196868130	6.22255	Promoter	3	196867945	196931012	63068	1	205564	ENST00000419026.5	0	ENSG00000119231	SENP5	SUMO specific peptidase 5
379	chr8	100213166	100213402	237	*	100213258	6.22255	Promoter	8	100213087	100231284	18198	1	6674	ENST00000523302.1	79	ENSG00000104450	SPAG1	sperm associated antigen 1
433	chr9	40991996	40992259	264	*	40992088	6.22255	Promoter	9	40992245	41035931	43687	1	100132352	ENST00000690347.1	0	NA	FRG1HP	FSHD region gene 1 family member H, pseudogene
388	chr8	104629497	104629706	210	*	104629558	6.16538	Intron (ENST00000521923.5/105375694, intron 1 of 4)	8	104590733	104895717	304985	1	105375694	ENST00000521923.5	38764	NA	LOC105375694	uncharacterized LOC105375694
106	chr13	113475747	113475990	244	*	113475918	6.06601	Exon (ENST00000414992.5/ENST00000414992.5, exon 2 of 2)	13	113480466	113483996	3531	2	55208	ENST00000460318.1	8006	ENSG00000150401	DCUN1D2	defective in cullin neddylation 1 domain containing 2
269	chr6	67846192	67846407	216	*	67846298	6.04649	Distal Intergenic	6	67884041	67986503	102463	1	105377845	ENST00000661401.1	-37634	NA	LOC105377845	uncharacterized LOC105377845
347	chr8	60565758	60566027	270	*	60565922	6.04649	Intron (ENST00000531289.5/5862, intron 1 of 6)	8	60569929	60591937	22009	1	5862	ENST00000525529.5	-3902	ENSG00000104388	RAB2A	RAB2A, member RAS oncogene family
330	chr8	40347841	40348062	222	*	40348036	6.01752	Intron (ENST00000654202.1/112543493, intron 1 of 3)	8	40299075	40343402	44328	2	112543493	ENST00000522486.1	-4439	ENSG00000253802	SIRLNT	SIRT1 regulating lncRNA tumor promoter
205	chr3	75669135	75669456	322	*	75669313	6.01441	Exon (ENST00000489078.1/ENST00000489078.1, exon 1 of 1)	3	75672251	75680092	7842	1	401074	ENST00000669013.2	-2795	ENSG00000242516	LINC00960	long intergenic non-protein coding RNA 960
68	chr12	125940608	125940849	242	*	125940755	5.98271	Distal Intergenic	12	125958702	125980448	21747	2	400084	ENST00000502479.1	39599	ENSG00000249267	LINC00939	long intergenic non-protein coding RNA 939
77	chr13	32607770	32608008	239	*	32607941	5.98271	Intron (ENST00000315596.15/23047, intron 1 of 34)	13	32586569	32650617	64049	1	23047	ENST00000466078.1	21201	ENSG00000083642	PDS5B	PDS5 cohesin associated factor B
428	chr9	21031348	21031662	315	*	21031560	5.98271	Promoter	9	20999509	21031640	32132	2	401494	ENST00000495827.3	0	ENSG00000188921	HACD4	3-hydroxyacyl-CoA dehydratase 4
346	chr8	60173632	60173847	216	*	60173737	5.98271	Distal Intergenic	8	60222649	60232673	10025	2	767	ENST00000528666.1	58826	ENSG00000178538	CA8	carbonic anhydrase 8
353	chr8	72427646	72427884	239	*	72427753	5.98271	Distal Intergenic	8	72537225	72938349	401125	1	9312	ENST00000523207.2	-109341	ENSG00000182674	KCNB2	potassium voltage-gated channel subfamily B member 2
364	chr8	91070425	91070706	282	*	91070609	5.9698	Promoter	8	91062910	91070583	7674	2	100506365	ENST00000657110.1	0	ENSG00000253738	OTUD6B-AS1	OTUD6B antisense RNA 1 (head to head)
374	chr8	97644605	97644832	228	*	97644783	5.95183	Promoter	8	97644793	97691164	46372	1	92140	ENST00000522313.1	0	ENSG00000147649	MTDH	metadherin
445	chrUn_KI270744v1	108161	108645	485	*	108278	5.9475	Distal Intergenic	442	51009	51114	106	2	124905334	ENST00000616830.1	-57047	ENSG00000278625	LOC124905334	U6 spliceosomal RNA
218	chr4	31234531	31234787	257	*	31234578	5.92885	Distal Intergenic	4	31171016	31211678	40663	1	102723778	ENST00000660077.1	63515	NA	LINC02497	long intergenic non-protein coding RNA 2497
423	chr8	138160423	138160652	230	*	138160529	5.92885	Intron (ENST00000395297.6/51059, intron 12 of 19)	8	138142860	138152404	9545	2	51059	ENST00000467365.2	-8019	ENSG00000147724	FAM135B	family with sequence similarity 135 member B
130	chr17	41918548	41918776	229	*	41918601	5.87708	Promoter	17	41866918	41918951	52034	2	47	ENST00000352035.7	175	ENSG00000131473	ACLY	ATP citrate lyase
19	chr1	214184122	214184340	219	*	214184254	5.87596	Intron (ENST00000637598.1/105372911, intron 1 of 4)	1	214051194	214187773	136580	2	105372911	ENST00000637598.1	3433	NA	LINC02775	long intergenic non-protein coding RNA 2775
94	chr13	53148527	53148768	242	*	53148635	5.87596	Intron (ENST00000660057.1/102723875, intron 1 of 5)	13	53146539	53151808	5270	2	102723875	ENST00000417989.1	3040	NA	LINC01065	long intergenic non-protein coding RNA 1065
104	chr13	108236720	108236946	227	*	108236845	5.87596	Distal Intergenic	13	108218392	108234243	15852	1	84945	ENST00000375898.4	18328	ENSG00000139826	ABHD13	abhydrolase domain containing 13
354	chr8	75130822	75131053	232	*	75130989	5.87596	Intron (ENST00000676364.1/ENST00000676364.1, intron 1 of 2)	8	75223544	75232249	8706	2	101805492	ENST00000522183.2	101196	ENSG00000249395	CASC9	cancer susceptibility 9
380	chr8	100364541	100364769	229	*	100364666	5.87596	Distal Intergenic	8	100382763	100382845	83	1	100616451	ENST00000584480.1	-17994	ENSG00000265599	MIR4471	microRNA 4471
383	chr8	102141747	102142000	254	*	102141898	5.87596	Distal Intergenic	8	102125432	102125515	84	1	100847001	ENST00000577577.1	16315	ENSG00000266756	MIR5680	microRNA 5680
424	chr8	140908955	140909175	221	*	140909091	5.87596	Intron (ENST00000522684.5/5747, intron 2 of 31)	8	140890316	140921009	30694	2	5747	ENST00000523675.1	11834	ENSG00000169398	PTK2	protein tyrosine kinase 2
442	chrUn_GL000195v1	68630	68869	240	*	68763	5.87596	Distal Intergenic	329	42939	49164	6226	2	389831	ENST00000612465.1	-19466	ENSG00000276256	LOC389831	uncharacterized LOC389831
182	chr20	43457856	43458069	214	*	43457930	5.78625	Promoter	20	43458054	43541881	83828	1	26013	ENST00000657241.1	0	ENSG00000185513	L3MBTL1	L3MBTL histone methyl-lysine binding protein 1
134	chr17	67825740	67825964	225	*	67825793	5.77296	Promoter	17	67826033	67984317	158285	1	2186	ENST00000342579.8	-69	ENSG00000171634	BPTF	bromodomain PHD finger transcription factor
213	chr3	167735335	167735563	229	*	167735410	5.77296	Promoter	3	167735243	167790602	55360	1	5274	ENST00000472941.5	92	ENSG00000163536	SERPINI1	serpin family I member 1
155	chr2	21535734	21535959	226	*	21535824	5.77296	Intron (ENST00000435237.1/105374320, intron 3 of 5)	2	21630548	21637103	6556	2	101929230	ENST00000458359.2	101144	NA	LOC101929230	uncharacterized LOC101929230
162	chr2	161722937	161723208	272	*	161723062	5.77296	Intron (ENST00000482861.5/57282, intron 3 of 3)	2	161624461	161983359	358899	1	57282	ENST00000446228.5	98476	ENSG00000144290	SLC4A10	solute carrier family 4 member 10
310	chr7	105109894	105110137	244	*	105109975	5.77296	Intron (ENST00000257745.9/55904, intron 23 of 26)	7	105110704	105117479	6776	2	6733	ENST00000493638.1	7342	ENSG00000135250	SRPK2	SRSF protein kinase 2
357	chr8	82192432	82192659	228	*	82192573	5.77296	Intron (ENST00000663058.1/105375931, intron 2 of 7)	8	82098451	82160577	62127	2	105375929	ENST00000520155.1	-31855	ENSG00000254123	LINC02839	long intergenic non-protein coding RNA 2839
373	chr8	96842880	96843113	234	*	96843074	5.77296	Intron (ENST00000220763.10/10404, intron 3 of 7)	8	96761240	96785287	24048	1	10404	ENST00000521142.1	81640	ENSG00000104324	CPQ	carboxypeptidase Q
389	chr8	104765540	104765807	268	*	104765650	5.77296	Intron (ENST00000521923.5/105375694, intron 2 of 4)	8	104703719	105419260	715542	1	23414	ENST00000518180.1	61821	ENSG00000169946	ZFPM2	zinc finger protein, FOG family member 2
412	chr8	129584848	129585087	240	*	129584925	5.77296	Intron (ENST00000446592.7/137196, intron 1 of 3)	8	129216468	129575116	358649	2	728724	ENST00000676060.1	-9732	ENSG00000229140	LINC00977	long intergenic non-protein coding RNA 977
153	chr19	57747152	57747377	226	*	57747211	5.69864	Promoter	19	57746841	57753444	6604	1	284309	ENST00000431353.1	311	ENSG00000152443	ZNF776	zinc finger protein 776
109	chr14	64855767	64856040	274	*	64855913	5.67351	Intron (ENST00000644917.1/6710, intron 1 of 35)	14	64746283	64879907	133625	2	6710	ENST00000644917.1	23867	ENSG00000070182	SPTB	spectrin beta, erythrocytic
48	chr11	94237799	94238086	288	*	94237911	5.67351	Promoter	11	94238150	94279029	40880	1	105369435	ENST00000506309.6	-64	NA	LOC105369435	uncharacterized LOC105369435
201	chr3	32502513	32502784	272	*	32502680	5.67351	Promoter	3	32487733	32502796	15064	2	54918	ENST00000495177.1	12	ENSG00000091317	CMTM6	CKLF like MARVEL transmembrane domain containing 6
250	chr5	163437777	163438015	239	*	163437904	5.67351	Promoter	5	163437766	163444078	6313	1	900	ENST00000511683.6	11	ENSG00000113328	CCNG1	cyclin G1
157	chr2	64467526	64467735	210	*	64467626	5.67351	Distal Intergenic	2	64454542	64461381	6840	1	29094	ENST00000409537.2	12984	ENSG00000119862	LGALSL	galectin like
191	chr22	30105199	30105415	217	*	30105291	5.67351	Exon (ENST00000423857.1/ENST00000423857.1, exon 1 of 1)	22	30093958	30104577	10620	1	150280	ENST00000491605.1	11241	ENSG00000176635	HORMAD2	HORMA domain containing 2
256	chr6	12746352	12746566	215	*	12746416	5.67351	Intron (ENST00000693693.1/221692, intron 3 of 9)	6	12749132	13290439	541308	1	221692	ENST00000689548.1	-2566	ENSG00000112137	PHACTR1	phosphatase and actin regulator 1
259	chr6	22534350	22534577	228	*	22534409	5.67351	Intron (ENST00000652081.1/105374973, intron 2 of 7)	6	22569566	22571666	2101	1	154150	ENST00000510882.4	-34989	ENSG00000112273	HDGFL1	HDGF like 1
313	chr8	8469632	8469857	226	*	8469694	5.67351	Distal Intergenic	8	8414204	8424648	10445	2	124901880	ENST00000657139.1	-44984	ENSG00000253505	LINC02949	long intergenic non-protein coding RNA 2949
356	chr8	79507585	79507816	232	*	79507700	5.67351	Distal Intergenic	8	79611117	79666158	55042	1	11075	ENST00000220876.12	-103301	ENSG00000104435	STMN2	stathmin 2
407	chr8	124309712	124309973	262	*	124309831	5.67351	3' UTR	8	124313480	124326316	12837	2	157378	ENST00000704784.1	16343	ENSG00000164983	TMEM65	transmembrane protein 65
417	chr8	131629489	131629707	219	*	131629566	5.67351	Distal Intergenic	8	131904093	132013642	109550	1	23167	ENST00000254624.10	-274386	ENSG00000132294	EFR3A	EFR3 homolog A
91	chr13	51222675	51222928	254	*	51222736	5.65583	Promoter	13	51222398	51284239	61842	1	220108	ENST00000322475.13	277	ENSG00000150510	FAM124A	family with sequence similarity 124 member A
343	chr8	57096536	57096782	247	*	57096701	5.65583	Distal Intergenic	8	57142659	57232555	89897	1	100507651	ENST00000669200.1	-45877	ENSG00000253301	LINC01606	long intergenic non-protein coding RNA 1606
167	chr2	190408625	190408840	216	*	190408753	5.62506	Promoter	2	190408355	190502314	93960	1	54842	ENST00000392328.6	270	ENSG00000151690	MFSD6	major facilitator superfamily domain containing 6
206	chr3	121990873	121991105	233	*	121990947	5.62506	Intron (ENST00000273691.7/286676, intron 6 of 6)	3	121988346	122007301	18956	2	286676	ENST00000460554.2	16196	ENSG00000145103	ILDR1	immunoglobulin like domain containing receptor 1
266	chr6	53608775	53609013	239	*	53608886	5.62506	Intron (ENST00000505197.1/101927136, intron 1 of 3)	6	53616471	53631400	14930	1	101927171	ENST00000668029.1	-7458	ENSG00000235899	LINC01564	long intergenic non-protein coding RNA 1564
234	chr5	32585714	32586254	541	*	32585740	5.61365	Promoter	5	32585887	32601257	15371	1	10923	ENST00000504789.5	0	ENSG00000113387	SUB1	SUB1 regulator of transcription
42	chr11	44247353	44247563	211	*	44247477	5.57743	3' UTR	11	44230343	44245413	15071	1	2132	ENST00000684437.1	17010	ENSG00000151348	EXT2	exostosin glycosyltransferase 2
102	chr13	105470766	105471056	291	*	105470920	5.57743	Intron (ENST00000559369.5/267012, intron 3 of 5)	13	105467109	105491000	23892	1	267012	ENST00000471432.3	3657	ENSG00000182346	DAOA	D-amino acid oxidase activator
82	chr13	45616010	45616296	287	*	45616156	5.57743	Promoter	13	45541294	45615739	74446	2	220081	ENST00000298738.3	-271	ENSG00000165837	ERICH6B	glutamate rich 6B
97	chr13	75240233	75240469	237	*	75240328	5.57743	Promoter	13	75237944	75240296	2353	2	647288	ENST00000451540.1	0	ENSG00000214249	CTAGE11P	CTAGE family member 11, pseudogene
170	chr2	227325332	227325667	336	*	227325443	5.57743	Promoter	2	227325365	227330689	5325	1	56947	ENST00000436237.5	0	ENSG00000168958	MFF	mitochondrial fission factor
244	chr5	108748634	108748904	271	*	108748775	5.57743	Promoter	5	108748962	109188275	439314	1	2241	ENST00000504143.6	-58	ENSG00000151422	FER	FER tyrosine kinase
299	chr7	12686847	12687245	399	*	12687033	5.57743	Promoter	7	12686856	12689179	2324	1	10124	ENST00000396662.5	0	ENSG00000122644	ARL4A	ADP ribosylation factor like GTPase 4A
288	chr6	130743892	130744126	235	*	130743980	5.57743	Distal Intergenic	6	130827406	130837135	9730	1	100507203	ENST00000541421.2	-83280	ENSG00000256162	SMLR1	small leucine rich protein 1
341	chr8	54437422	54437648	227	*	54437496	5.57743	Distal Intergenic	8	54457935	54460892	2958	1	64321	ENST00000297316.5	-20287	ENSG00000164736	SOX17	SRY-box transcription factor 17
394	chr8	109614895	109615104	210	*	109615013	5.57743	Intron (ENST00000276646.14/55638, intron 3 of 6)	8	109574653	109608075	33423	2	55638	ENST00000529690.5	-6820	ENSG00000147642	SYBU	syntabulin
222	chr4	57110111	57110352	242	*	57110321	5.53115	Promoter	4	57030773	57110385	79613	2	3490	ENST00000295666.6	33	ENSG00000163453	IGFBP7	insulin like growth factor binding protein 7
129	chr17	29390410	29390669	260	*	29390531	5.49081	Promoter	17	29390662	29390730	69	1	100616122	ENST00000580425.1	0	ENSG00000284162	MIR4523	microRNA 4523
3	chr1	27192589	27192876	288	*	27192698	5.48455	Distal Intergenic	1	27114233	27166981	52749	2	6548	ENST00000374084.2	-25608	ENSG00000090020	SLC9A1	solute carrier family 9 member A1
9	chr1	87622809	87623026	218	*	87622996	5.48455	Intron (ENST00000642677.1/107985518, intron 6 of 6)	1	87353521	87371683	18163	2	100505768	ENST00000452509.2	-251126	ENSG00000227290	LINC01364	long intergenic non-protein coding RNA 1364
156	chr2	27664044	27664305	262	*	27664173	5.48455	Promoter	2	27664218	27695366	31149	1	22950	ENST00000696015.1	0	ENSG00000163798	SLC4A1AP	solute carrier family 4 member 1 adaptor protein
246	chr5	132866761	132867086	326	*	132866805	5.48455	Promoter	5	132861181	132866884	5704	2	2661	ENST00000624492.4	0	ENSG00000164404	GDF9	growth differentiation factor 9
312	chr7	140924397	140924715	319	*	140924430	5.48455	Promoter	7	140732563	140924712	192150	2	673	ENST00000644905.1	0	ENSG00000157764	BRAF	B-Raf proto-oncogene, serine/threonine kinase
289	chr6	135989277	135989505	229	*	135989336	5.48455	Intron (ENST00000308191.11/27115, intron 2 of 12)	6	136038291	136195565	157275	1	27115	ENST00000615259.4	-48786	ENSG00000171408	PDE7B	phosphodiesterase 7B
293	chr6	139438350	139438585	236	*	139438420	5.48455	Exon (ENST00000666511.1/645434, exon 4 of 4)	6	139456895	139473444	16550	2	645434	ENST00000655740.1	34859	ENSG00000238099	LINC01625	long intergenic non-protein coding RNA 1625
351	chr8	69781737	69781983	247	*	69781885	5.48455	Intron (ENST00000260126.9/81796, intron 2 of 9)	8	69672663	69832715	160053	2	81796	ENST00000530307.1	50732	ENSG00000137571	SLCO5A1	solute carrier organic anion transporter family member 5A1
414	chr8	130123724	130123952	229	*	130123792	5.48455	Intron (ENST00000524124.5/50807, intron 12 of 23)	8	130115577	130118779	3203	2	50807	ENST00000521057.1	-4945	ENSG00000153317	ASAP1	ArfGAP with SH3 domain, ankyrin repeat and PH domain 1
416	chr8	131487161	131487451	291	*	131487269	5.48455	Distal Intergenic	8	131310472	131317506	7035	1	124902069	ENST00000519005.1	176689	NA	LOC124902069	uncharacterized LOC124902069
123	chr15	65813841	65814075	235	*	65813983	5.45105	Intron (ENST00000569304.1/8766, intron 2 of 2)	15	65792447	65877819	85373	1	105370866	ENST00000568850.5	21394	NA	LOC105370866	uncharacterized LOC105370866
200	chr3	23916879	23917141	263	*	23916975	5.45105	Promoter	3	23889951	23916990	27040	2	28512	ENST00000425478.7	0	ENSG00000197885	NKIRAS1	NFKB inhibitor interacting Ras like 1
204	chr3	44862133	44862345	213	*	44862197	5.45105	Promoter	3	44861912	44865664	3753	1	131616	ENST00000302392.5	221	ENSG00000169964	TMEM42	transmembrane protein 42
202	chr3	33467767	33467986	220	*	33467794	5.45105	Distal Intergenic	3	33416793	33441371	24579	2	7342	ENST00000496310.1	-26396	ENSG00000153560	UBP1	upstream binding protein 1
32	chr10	84139633	84140082	450	*	84139884	5.43925	Promoter	10	84139813	84154841	15029	1	27069	ENST00000690283.1	0	ENSG00000165678	GHITM	growth hormone inducible transmembrane protein
348	chr8	61596398	61596613	216	*	61596465	5.43925	Intron (ENST00000379454.9/444, intron 14 of 24)	8	61633125	61637986	4862	2	444	ENST00000519264.5	41373	ENSG00000198363	ASPH	aspartate beta-hydroxylase
352	chr8	70156721	70156930	210	*	70156895	5.43925	Exon (ENST00000452400.7/10499, exon 11 of 23)	8	70113569	70148460	34892	2	10499	ENST00000518363.2	-8261	ENSG00000140396	NCOA2	nuclear receptor coactivator 2
137	chr17	80261058	80261309	252	*	80261100	5.42528	Promoter	17	80260870	80321463	60594	1	57674	ENST00000319921.4	188	ENSG00000173821	RNF213	ring finger protein 213
411	chr8	127823864	127824075	212	*	127823992	5.42528	Intron (ENST00000667305.1/5820, intron 1 of 8)	8	127796033	128101256	305224	1	5820	ENST00000523068.2	27831	ENSG00000249859	PVT1	Pvt1 oncogene
402	chr8	120118517	120118747	231	*	120118606	5.41186	Intron (ENST00000498051.6/7373, intron 4 of 22)	8	120125102	120373573	248472	1	7373	ENST00000297848.8	-6355	ENSG00000187955	COL14A1	collagen type XIV alpha 1 chain
211	chr3	141763518	141763751	234	*	141763628	5.39471	Promoter	3	141763408	141819352	55945	1	131890	ENST00000682958.1	110	ENSG00000114124	GRK7	G protein-coupled receptor kinase 7
322	chr8	23457688	23457913	226	*	23457714	5.39471	Promoter	8	23385783	23457695	71913	2	9583	ENST00000356206.10	0	ENSG00000197217	ENTPD4	ectonucleoside triphosphate diphosphohydrolase 4
198	chr3	10248457	10248764	308	*	10248581	5.37323	Promoter	3	10248459	10281218	32760	1	9797	ENST00000448281.7	0	ENSG00000157014	TATDN2	TatD DNase domain containing 2
408	chr8	124553280	124553498	219	*	124553433	5.2976	Exon (ENST00000678753.1/4715, exon 3 of 3)	8	124554791	124580637	25847	1	105375740	ENST00000677095.1	-1293	NA	LOC105375740	uncharacterized LOC105375740
287	chr6	125749242	125749473	232	*	125749307	5.22407	Promoter	6	125718236	125749190	30955	2	105377986	ENST00000606001.1	-52	ENSG00000237742	HEY2-AS1	HEY2 antisense RNA 1
331	chr8	42700111	42700341	231	*	42700140	5.22407	Intron (ENST00000289957.3/1142, intron 1 of 5)	8	42697376	42710435	13060	1	1142	ENST00000534391.1	2735	ENSG00000147432	CHRNB3	cholinergic receptor nicotinic beta 3 subunit
265	chr6	49550816	49551066	251	*	49550991	5.22358	Promoter	6	49551026	49552057	1032	1	135398	ENST00000424426.1	0	ENSG00000197261	C6orf141	chromosome 6 open reading frame 141
291	chr6	138682823	138683082	260	*	138682886	5.22358	Intron (ENST00000491526.6/57224, intron 1 of 3)	6	138692548	138697288	4741	1	124900217	ENST00000432673.1	-9466	ENSG00000225177	LOC124900217	collagen alpha-1(III) chain
395	chr8	111335062	111335309	248	*	111335225	5.22358	Distal Intergenic	8	111376639	111470617	93979	1	105375706	ENST00000521904.5	-41330	ENSG00000253434	LINC02237	long intergenic non-protein coding RNA 2237
85	chr13	48943495	48943704	210	*	48943575	5.1827	Distal Intergenic	13	48975912	49209779	233868	1	22862	ENST00000492622.6	-32208	ENSG00000102531	FNDC3A	fibronectin type III domain containing 3A
99	chr13	83439474	83439727	254	*	83439701	5.1827	Distal Intergenic	13	83877205	83882393	5189	2	114798	ENST00000377084.3	442666	ENSG00000178235	SLITRK1	SLIT and NTRK like family member 1
151	chr19	47950090	47950313	224	*	47950295	5.1827	Distal Intergenic	19	47968046	47992170	24125	2	100131137	ENST00000344839.3	41857	ENSG00000188334	BSPH1	binder of sperm protein homolog 1
154	chr2	18091597	18091806	210	*	18091650	5.1827	Intron (ENST00000465292.5/3790, intron 2 of 4)	2	18040606	18040733	128	2	124900534	ENST00000391153.1	-50864	ENSG00000212455	LOC124900534	small nucleolar RNA SNORA40
159	chr2	75248559	75248772	214	*	75248653	5.1827	Distal Intergenic	2	75046463	75199520	153058	2	6869	ENST00000305249.10	-49039	ENSG00000115353	TACR1	tachykinin receptor 1
165	chr2	180591070	180591284	215	*	180591179	5.1827	Intron (ENST00000429816.1/ENST00000429816.1, intron 3 of 3)	2	180692104	180916939	224836	1	101669767	ENST00000629145.1	-100820	ENSG00000281131	SCHLAP1	SWI/SNF complex antagonist associated with prostate cancer 1
272	chr6	76953935	76954144	210	*	76954019	5.1827	Intron (ENST00000669468.1/105377862, intron 2 of 2)	6	76774990	77097788	322799	1	105377862	ENST00000669724.1	178945	ENSG00000271945	LOC105377862	uncharacterized LOC105377862
278	chr6	92995407	92995625	219	*	92995622	5.1827	Distal Intergenic	6	92790453	92790665	213	1	124901507	ENST00000408528.2	204954	ENSG00000221455	LOC124901507	small nucleolar RNA U3
365	chr8	91436119	91436341	223	*	91436263	5.1827	Distal Intergenic	8	91357248	91393836	36589	1	115111	ENST00000517930.1	78871	ENSG00000147606	SLC26A7	solute carrier family 26 member 7
382	chr8	101678076	101678313	238	*	101678181	5.1827	Distal Intergenic	8	101688478	101694389	5912	2	83988	ENST00000522754.1	16076	ENSG00000104490	NCALD	neurocalcin delta
396	chr8	111650528	111650744	217	*	111650669	5.1827	Intron (ENST00000524236.2/105375707, intron 6 of 7)	8	111741910	111757710	15801	1	105375707	ENST00000522390.2	-91166	ENSG00000253434	LOC105375707	uncharacterized LOC105375707
401	chr8	119631053	119631264	212	*	119631078	5.14202	Intron (ENST00000259486.10/5168, intron 2 of 25)	8	119557521	119638780	81260	2	5168	ENST00000522826.5	7516	ENSG00000136960	ENPP2	ectonucleotide pyrophosphatase/phosphodiesterase 2
22	chr1	238871347	238871559	213	*	238871453	5.12803	Distal Intergenic	1	238842767	238848115	5349	1	105373222	ENST00000660627.1	28580	NA	LOC105373222	uncharacterized LOC105373222
34	chr10	93765822	93766044	223	*	93765914	5.12803	Intron (ENST00000627420.2/9211, intron 2 of 5)	10	93758790	93763625	4836	1	9211	ENST00000636683.1	7032	ENSG00000108231	LGI1	leucine rich glioma inactivated 1
61	chr12	71560447	71560657	211	*	71560489	5.12803	Intron (ENST00000266674.10/8549, intron 7 of 17)	12	71567262	71573027	5766	1	8549	ENST00000549015.1	-6605	ENSG00000139292	LGR5	leucine rich repeat containing G protein-coupled receptor 5
238	chr5	60575792	60576007	216	*	60575819	5.12803	Distal Intergenic	5	60605684	60628691	23008	2	55789	ENST00000509006.1	52684	ENSG00000035499	DEPDC1B	DEP domain containing 1B
243	chr5	102154923	102155254	332	*	102155191	5.12803	Distal Intergenic	5	102233986	102296284	62299	2	353189	ENST00000310954.7	141030	ENSG00000173930	SLCO4C1	solute carrier organic anion transporter family member 4C1
177	chr20	13785097	13785338	242	*	13785127	5.10219	Promoter	20	13785088	13817228	32141	1	79133	ENST00000475968.5	9	ENSG00000101247	NDUFAF5	NADH:ubiquinone oxidoreductase complex assembly factor 5
372	chr8	96440541	96440753	213	*	96440655	5.10219	Distal Intergenic	8	96493813	96537343	43531	1	6383	ENST00000520233.1	-53060	ENSG00000169439	SDC2	syndecan 2
105	chr13	109236506	109236736	231	*	109236674	5.08187	Distal Intergenic	13	109163902	109201483	37582	2	100885782	ENST00000439299.1	-35023	ENSG00000236242	MYO16-AS1	MYO16 antisense RNA 1
168	chr2	200903103	200903319	217	*	200903205	5.08187	Intron (ENST00000651500.1/60491, intron 8 of 8)	2	200897074	200903923	6850	1	60491	ENST00000436412.1	6029	ENSG00000196290	NIF3L1	NGG1 interacting factor 3 like 1
189	chr22	11298614	11298877	264	*	11298732	5.08187	Distal Intergenic	22	10939388	10961338	21951	2	102723780	ENST00000635667.1	-337276	NA	FRG1FP	FSHD region gene 1 family member F, pseudogene
186	chr21	10272013	10272507	495	*	10272094	5.06297	Distal Intergenic	21	10413477	10452529	39053	1	85319	ENST00000474011.5	-140970	NA	BAGE2	BAGE family member 2 (pseudogene)
166	chr2	181457960	181458186	227	*	181458029	5.06297	Promoter	2	181458241	181479716	21476	1	3676	ENST00000478440.1	-55	ENSG00000115232	ITGA4	integrin subunit alpha 4
21	chr1	224600342	224600558	217	*	224600419	5.03654	Intron (ENST00000498382.5/149111, intron 1 of 5)	1	224610888	224615859	4972	2	102723817	ENST00000657834.1	15301	ENSG00000233384	CNIH3-AS2	CNIH3 antisense RNA 2
33	chr10	89372957	89373267	311	*	89373124	5.03654	Intron (ENST00000679438.1/3437, intron 3 of 3)	10	89378056	89385205	7150	1	439996	ENST00000371809.3	-4789	ENSG00000204010	IFIT1B	interferon induced protein with tetratricopeptide repeats 1B
89	chr13	50773930	50774148	219	*	50774054	5.03654	Intron (ENST00000652753.1/100874074, intron 3 of 5)	13	50807855	50849905	42051	1	100874074	ENST00000413510.4	-33707	ENSG00000176124	DLEU7-AS1	DLEU7 antisense RNA 1
119	chr15	55074511	55074745	235	*	55074636	5.03654	Intron (ENST00000653058.1/105370829, intron 1 of 1)	15	55087999	55092173	4175	1	105370829	ENST00000570158.1	-13254	ENSG00000260937	LOC105370829	uncharacterized LOC105370829
178	chr20	17120571	17120781	211	*	17120728	5.03654	Distal Intergenic	20	17216779	17221913	5135	2	105372545	ENST00000662151.1	101132	NA	LOC105372545	uncharacterized LOC105372545
181	chr20	43215317	43215547	231	*	43215334	5.03654	Distal Intergenic	20	43190222	43201371	11150	1	121853075	ENST00000430025.1	25095	ENSG00000233508	PTPRT-DT	PTPRT divergent transcript
203	chr3	33717509	33717850	342	*	33717530	5.03654	Promoter	3	33689730	33718010	28281	2	23122	ENST00000467956.1	160	ENSG00000163539	CLASP2	cytoplasmic linker associated protein 2
283	chr6	109761200	109761503	304	*	109761280	5.03654	Promoter	6	109762091	109825422	63332	1	9896	ENST00000675879.1	-588	ENSG00000112367	FIG4	FIG4 phosphoinositide 5-phosphatase
295	chr6	142784911	142785176	266	*	142785123	5.03654	Intron (ENST00000012134.7/3097, intron 2 of 8)	6	142770506	142837047	66542	2	3097	ENST00000474532.2	51871	ENSG00000010818	HIVEP2	HIVEP zinc finger 2
369	chr8	93680345	93680634	290	*	93680511	5.03654	Intron (ENST00000501400.1/642924, intron 3 of 10)	8	93698561	93709779	11219	1	137392	ENST00000523475.5	-17927	ENSG00000188343	CIBAR1	CBY1 interacting BAR domain containing 1
375	chr8	98492941	98493179	239	*	98493056	5.03654	Intron (ENST00000517832.1/6788, intron 1 of 3)	8	98401403	98526926	125524	2	6788	ENST00000517832.1	33747	ENSG00000104375	STK3	serine/threonine kinase 3
397	chr8	114994625	114994886	262	*	114994741	5.03654	Distal Intergenic	8	115414429	115492221	77793	2	7227	ENST00000518018.1	497335	ENSG00000104447	TRPS1	transcriptional repressor GATA binding 1
49	chr11	102347386	102347613	228	*	102347427	4.99201	Promoter	11	102347374	102378670	31297	1	329	ENST00000527910.5	12	ENSG00000110330	BIRC2	baculoviral IAP repeat containing 2
254	chr6	8602489	8602700	212	*	8602527	4.99201	Intron (ENST00000644718.1/105374910, intron 7 of 8)	6	8558585	8810394	251810	1	100506207	ENST00000646868.1	43904	ENSG00000285219	LOC100506207	uncharacterized LOC100506207
286	chr6	115310341	115310581	241	*	115310501	4.99201	Distal Intergenic	6	115633555	115643883	10329	2	105377962	ENST00000666770.1	333302	ENSG00000228777	LINC02534	long intergenic non-protein coding RNA 2534
25	chr10	32346492	32346709	218	*	32346559	4.98631	Promoter	10	32281859	32346819	64961	2	80314	ENST00000495790.1	110	ENSG00000120616	EPC1	enhancer of polycomb homolog 1
28	chr10	74150916	74151212	297	*	74150977	4.98631	Promoter	10	74151202	74708699	557498	1	132	ENST00000672429.1	0	ENSG00000156110	ADK	adenosine kinase
235	chr5	36877299	36877558	260	*	36877449	4.98631	Promoter	5	36876841	37065394	188554	1	25836	ENST00000652901.1	458	ENSG00000164190	NIPBL	NIPBL cohesin loading factor
128	chr17	27293996	27294309	314	*	27294091	4.94885	Promoter	17	27293910	27293996	87	2	100616277	ENST00000584932.1	0	ENSG00000263583	MIR4522	microRNA 4522
36	chr10	118857370	118857636	267	*	118857539	4.94825	Intron (ENST00000663084.1/125177373, intron 3 of 3)	10	118684556	118755249	70694	2	143384	ENST00000493518.5	-102121	ENSG00000151893	CACUL1	CDK2 associated cullin domain 1
53	chr12	2697078	2697294	217	*	2697197	4.94825	3' UTR	12	2689863	2691200	1338	2	100652846	ENST00000544517.1	-5878	ENSG00000246627	CACNA1C-AS1	CACNA1C antisense RNA 1
98	chr13	79284567	79284785	219	*	79284733	4.94825	Distal Intergenic	13	79311824	79341212	29389	2	64062	ENST00000449987.6	56427	ENSG00000139746	RBM26	RNA binding motif protein 26
199	chr3	23001303	23001521	219	*	23001366	4.94825	Distal Intergenic	3	23195070	23202533	7464	2	100505877	ENST00000452251.5	201012	ENSG00000233153	UBE2E2-DT	UBE2E2 divergent transcript
15	chr1	171600893	171601181	289	*	171600984	4.94825	Promoter	1	171600621	171627747	27127	1	110806290	ENST00000636697.1	272	ENSG00000283683	MYOCOS	myocilin opposite strand
114	chr15	35546017	35546303	287	*	35546189	4.94825	Promoter	15	35546154	35860199	314046	1	100507466	ENST00000501169.3	0	NA	DPH6-DT	DPH6 divergent transcript
359	chr8	83686048	83686296	249	*	83686219	4.94825	Distal Intergenic	8	83912713	84140283	227571	1	124901968	ENST00000523678.1	-226417	NA	LOC124901968	uncharacterized LOC124901968
378	chr8	99762012	99762272	261	*	99762204	4.94825	Intron (ENST00000683334.1/157680, intron 38 of 60)	8	99720868	99778835	57968	1	157680	ENST00000518569.1	41144	ENSG00000132549	VPS13B	vacuolar protein sorting 13 homolog B
393	chr8	109324759	109325015	257	*	109324856	4.94825	Intron (ENST00000239690.9/84955, intron 1 of 9)	8	109275415	109329892	54478	2	84955	ENST00000521439.1	4877	ENSG00000120526	NUDCD1	NudC domain containing 1
419	chr8	134235533	134235754	222	*	134235634	4.94825	Intron (ENST00000661266.1/124902070, intron 1 of 2)	8	134190383	134390487	200105	2	124902070	ENST00000661266.1	154733	NA	LOC124902070	uncharacterized LOC124902070
432	chr9	38375534	38375799	266	*	38375698	4.94825	Intron (ENST00000422554.2/107987065, intron 3 of 3)	9	38360427	38376430	16004	1	107987065	ENST00000422554.2	15107	NA	LOC107987065	uncharacterized LOC107987065
449	chrX	46903908	46904178	271	*	46904048	4.94825	Distal Intergenic	23	46887417	46899703	12287	2	724087	ENST00000377879.7	-4205	ENSG00000204904	LINC01545	long intergenic non-protein coding RNA 1545
450	chrX	48619339	48619586	248	*	48619513	4.94825	Distal Intergenic	23	48604192	48605118	927	1	64743	ENST00000492873.1	15147	ENSG00000101940	WDR13	WD repeat domain 13
78	chr13	36346205	36346423	219	*	36346274	4.91194	Promoter	13	36301638	36346394	44757	2	23111	ENST00000438666.7	0	ENSG00000133104	SPART	spartin
87	chr13	49585660	49585873	214	*	49585793	4.91194	Promoter	13	49531946	49585558	53613	2	55213	ENST00000378302.7	-102	ENSG00000136144	RCBTB1	RCC1 and BTB domain containing protein 1
361	chr8	89757635	89757864	230	*	89757652	4.91194	Promoter	8	89585872	89757651	171780	2	101929709	ENST00000661105.1	0	ENSG00000251136	PARAIL	palmitic acid regulated anti-inflammatory lncRNA
318	chr8	22450994	22451255	262	*	22451095	4.91194	Intron (ENST00000518852.5/5533, intron 1 of 7)	8	22441365	22475667	34303	1	5533	ENST00000522000.1	9629	ENSG00000120910	PPP3CC	protein phosphatase 3 catalytic subunit gamma
27	chr10	74118742	74119079	338	*	74118999	4.90526	3' UTR	10	74128878	74130004	1127	2	26985	ENST00000480373.1	10925	ENSG00000185009	AP3M1	adaptor related protein complex 3 subunit mu 1
13	chr1	151741668	151741892	225	*	151741752	4.86301	Distal Intergenic	1	151728429	151729606	1178	1	284485	ENST00000427205.1	13239	ENSG00000178796	RIIAD1	regulatory subunit of type II PKA R-subunit domain containing 1
125	chr15	99192322	99192601	280	*	99192433	4.86301	Intron (ENST00000459771.5/64927, intron 8 of 12)	15	99137942	99175120	37179	2	64927	ENST00000434594.5	-17202	ENSG00000103852	TTC23	tetratricopeptide repeat domain 23
126	chr16	78160235	78160455	221	*	78160349	4.86301	Intron (ENST00000627394.3/51741, intron 4 of 9)	16	78145917	78270586	124670	1	51741	ENST00000565791.1	14318	ENSG00000186153	WWOX	WW domain containing oxidoreductase
140	chr18	35118863	35119166	304	*	35118959	4.86301	Intron (ENST00000591734.5/10982, intron 5 of 5)	18	35131918	35140497	8580	1	10982	ENST00000588085.1	-12752	ENSG00000166974	MAPRE2	microtubule associated protein RP/EB family member 2
184	chr20	50102583	50102799	217	*	50102649	4.86301	Intron (ENST00000371657.9/7335, intron 1 of 2)	20	50096059	50111566	15508	2	7335	ENST00000473860.1	8767	ENSG00000244687	UBE2V1	ubiquitin conjugating enzyme E2 V1
41	chr11	43359124	43359490	367	*	43359386	4.86301	Promoter	11	43358954	43391870	32917	1	55761	ENST00000534347.5	170	ENSG00000052841	TTC17	tetratricopeptide repeat domain 17
245	chr5	115179566	115179785	220	*	115179752	4.86301	Promoter	5	115126503	115180037	53535	2	55521	ENST00000514154.1	252	ENSG00000152503	TRIM36	tripartite motif containing 36
253	chr6	8424420	8424635	216	*	8424471	4.86301	Intron (ENST00000644718.1/105374910, intron 5 of 8)	6	8412885	8435271	22387	2	51000	ENST00000648987.1	10636	ENSG00000124786	SLC35B3	solute carrier family 35 member B3
274	chr6	80314940	80315157	218	*	80314986	4.86301	Intron (ENST00000356489.9/594, intron 9 of 10)	6	80343571	80346254	2684	1	594	ENST00000491328.1	-28414	ENSG00000083123	BCKDHB	branched chain keto acid dehydrogenase E1 subunit beta
275	chr6	84552276	84552495	220	*	84552330	4.86301	Intron (ENST00000454172.5/105377880, intron 1 of 2)	6	84421031	84556152	135122	2	105377880	ENST00000454172.5	3657	ENSG00000231776	LINC01611	long intergenic non-protein coding RNA 1611
290	chr6	138382510	138382807	298	*	138382622	4.86301	Exon (ENST00000573100.2/110806279, exon 2 of 2)	6	138377905	138383486	5582	1	110806279	ENST00000573100.2	4605	ENSG00000262543	SMIM28	small integral membrane protein 28
332	chr8	43419957	43420187	231	*	43420014	4.86301	Distal Intergenic	8	43378297	43378510	214	1	124902100	ENST00000364459.2	41660	ENSG00000201329	LOC124902100	small nucleolar RNA U3
342	chr8	56906100	56906326	227	*	56906221	4.86301	Distal Intergenic	8	56963926	56980112	16187	2	54928	ENST00000520392.1	73786	ENSG00000104331	BPNT2	3'(2'), 5'-bisphosphate nucleotidase 2
345	chr8	59085375	59085589	215	*	59085488	4.86301	Intron (ENST00000361421.2/9760, intron 1 of 8)	8	59119040	59120031	992	1	100505501	ENST00000523683.1	-33451	ENSG00000167912	TOX-DT	TOX divergent transcript
183	chr20	46364049	46364263	215	*	46364111	4.83976	Promoter	20	46358427	46364361	5935	2	51006	ENST00000484188.1	98	ENSG00000080189	SLC35C2	solute carrier family 35 member C2
309	chr7	75073474	75073812	339	*	75073603	4.83976	Promoter	7	75042183	75073802	31620	2	81554	ENST00000610322.5	0	ENSG00000274523	RCC1L	RCC1 like
233	chr5	32007770	32008009	240	*	32007912	4.83976	Intron (ENST00000438447.2/23037, intron 5 of 24)	5	32052494	32057949	5456	1	23037	ENST00000509256.1	-44485	ENSG00000133401	PDZD2	PDZ domain containing 2
76	chr13	32427774	32428082	309	*	32428009	4.82247	Promoter	13	32400753	32428014	27262	2	90634	ENST00000635608.1	0	ENSG00000139597	N4BP2L1	NEDD4 binding protein 2 like 1
17	chr1	197884416	197884656	241	*	197884560	4.82148	Distal Intergenic	1	197902630	197907362	4733	1	388722	ENST00000367393.8	-17974	ENSG00000203724	C1orf53	chromosome 1 open reading frame 53
72	chr13	21423383	21423661	279	*	21423521	4.82148	Intron (ENST00000400590.8/253832, intron 2 of 12)	13	21376519	21421107	44589	2	253832	ENST00000494731.5	-2276	ENSG00000180776	ZDHHC20	zinc finger DHHC-type palmitoyltransferase 20
92	chr13	52161489	52161715	227	*	52161669	4.82148	Distal Intergenic	13	52132647	52159597	26951	2	4752	ENST00000610828.5	-1892	ENSG00000136098	NEK3	NIMA related kinase 3
103	chr13	106260103	106260329	227	*	106260256	4.82148	Intron (ENST00000669705.1/107984626, intron 1 of 2)	13	106232131	106371082	138952	2	107984626	ENST00000669705.1	110753	NA	LOC107984626	uncharacterized LOC107984626
207	chr3	129766809	129767077	269	*	129766966	4.82148	Intron (ENST00000393238.8/23023, intron 4 of 6)	3	129647827	129794540	146714	2	23023	ENST00000698215.1	27463	ENSG00000172765	TMCC1	transmembrane and coiled-coil domain family 1
248	chr5	141389464	141389699	236	*	141389528	4.82148	Promoter	5	141390157	141396636	6480	1	9708	ENST00000610569.1	-458	ENSG00000253767	PCDHGA8	protocadherin gamma subfamily A, 8
381	chr8	101634438	101634661	224	*	101634618	4.82148	Intron (ENST00000646743.1/79977, intron 11 of 15)	8	101636770	101664501	27732	1	79977	ENST00000474338.1	-2109	ENSG00000083307	GRHL2	grainyhead like transcription factor 2
409	chr8	126722386	126722617	232	*	126722434	4.82148	Intron (ENST00000645463.1/105375751, intron 4 of 6)	8	126713654	127064900	351247	1	105375751	ENST00000645198.1	8732	ENSG00000253438	LOC105375751	uncharacterized LOC105375751
180	chr20	31514614	31514823	210	*	31514789	4.80446	Promoter	20	31514621	31554828	40208	1	81502	ENST00000460225.5	0	ENSG00000101294	HM13	histocompatibility minor 13
146	chr19	16450363	16450574	212	*	16450395	4.79177	Intron (ENST00000602022.5/58513, intron 1 of 22)	19	16400631	16435296	34666	2	58513	ENST00000602009.5	-15067	ENSG00000127527	EPS15L1	epidermal growth factor receptor pathway substrate 15 like 1
65	chr12	111268492	111268707	216	*	111268639	4.78065	Intron (ENST00000261726.11/23316, intron 4 of 21)	12	111304142	111304209	68	1	102465455	ENST00000617342.1	-35435	ENSG00000273700	MIR6760	microRNA 6760
67	chr12	125415538	125415751	214	*	125415642	4.78065	Exon (ENST00000682704.1/114795, exon 3 of 9)	12	125349452	125588411	238960	1	114795	ENST00000534945.2	66086	ENSG00000139364	TMEM132B	transmembrane protein 132B
96	chr13	74347135	74347375	241	*	74347257	4.78065	Intron (ENST00000653992.1/105370259, intron 2 of 5)	13	74288184	74407294	119111	1	105370259	ENST00000669178.1	58951	ENSG00000286330	LOC105370259	uncharacterized LOC105370259
163	chr2	172614235	172614457	223	*	172614327	4.78065	Distal Intergenic	2	172570585	172595962	25378	1	5163	ENST00000466437.1	43650	ENSG00000152256	PDK1	pyruvate dehydrogenase kinase 1
179	chr20	18562610	18562846	237	*	18562808	4.78065	Distal Intergenic	20	18567347	18569563	2217	1	388789	ENST00000435844.3	-4501	ENSG00000232388	SMIM26	small integral membrane protein 26
230	chr4	185623715	185624001	287	*	185623991	4.78065	3' UTR	4	185585444	185620151	34708	2	8470	ENST00000698537.1	-3564	ENSG00000154556	SORBS2	sorbin and SH3 domain containing 2
40	chr11	35139664	35139947	284	*	35139819	4.78065	Promoter	11	35139306	35223320	84015	1	960	ENST00000442151.6	358	ENSG00000026508	CD44	CD44 molecule (Indian blood group)
59	chr12	45216531	45216752	222	*	45216647	4.78065	Promoter	12	45216322	45432319	215998	1	196527	ENST00000681817.1	209	ENSG00000177119	ANO6	anoctamin 6
188	chr21	33642744	33642984	241	*	33642756	4.78065	Promoter	21	33642542	33735093	92552	1	6453	ENST00000451686.5	202	ENSG00000205726	ITSN1	intersectin 1
217	chr4	15681306	15681588	283	*	15681546	4.78065	Promoter	4	15638690	15681567	42878	2	26234	ENST00000510802.5	0	ENSG00000118564	FBXL5	F-box and leucine rich repeat protein 5
301	chr7	17298826	17299050	225	*	17298934	4.78065	Promoter	7	17298683	17346152	47470	1	196	ENST00000463496.1	143	ENSG00000106546	AHR	aryl hydrocarbon receptor
264	chr6	46194402	46194638	237	*	46194485	4.78065	Distal Intergenic	6	46159185	46170980	11796	2	59084	ENST00000371383.7	-23422	ENSG00000112796	ENPP5	ectonucleotide pyrophosphatase/phosphodiesterase family member 5
324	chr8	31705147	31705360	214	*	31705179	4.78065	Intron (ENST00000519301.6/3084, intron 1 of 10)	8	31640659	32855666	1215008	1	3084	ENST00000651335.1	64488	ENSG00000157168	NRG1	neuregulin 1
327	chr8	36261946	36262188	243	*	36262097	4.78065	Distal Intergenic	8	35970684	36191194	220511	1	124902062	ENST00000659919.1	291262	ENSG00000253452	LOC124902062	uncharacterized LOC124902062
344	chr8	58019130	58019356	227	*	58019167	4.78065	Intron (ENST00000519262.6/90362, intron 1 of 3)	8	58031616	58146040	114425	1	90362	ENST00000522059.5	-12260	ENSG00000169122	FAM110B	family with sequence similarity 110 member B
435	chr9	64125156	64125383	228	*	64125271	4.78065	Distal Intergenic	9	64082429	64082534	106	1	124902333	ENST00000618523.1	42727	ENSG00000275068	LOC124902333	U6 spliceosomal RNA
70	chr13	20703384	20703685	302	*	20703445	4.76967	Promoter	13	20703699	20723098	19400	1	53342	ENST00000682841.1	-14	ENSG00000172458	IL17D	interleukin 17D
185	chr20	58309969	58310255	287	*	58309973	4.74051	Promoter	20	58309758	58346048	36291	1	57403	ENST00000488949.1	211	ENSG00000124209	RAB22A	RAB22A, member RAS oncogene family
436	chr9	78032124	78032334	211	*	78032265	4.74051	Promoter	9	77716097	78031811	315715	2	2776	ENST00000286548.9	-313	ENSG00000156052	GNAQ	G protein subunit alpha q
367	chr8	91829588	91829832	245	*	91829710	4.74051	Intron (ENST00000521199.1/ENST00000521199.1, intron 1 of 3)	8	91960240	91971160	10921	2	862	ENST00000521078.1	141328	ENSG00000079102	RUNX1T1	RUNX1 partner transcriptional co-repressor 1
74	chr13	31161416	31161638	223	*	31161427	4.73538	Promoter	13	31134973	31161904	26932	2	10808	ENST00000320027.10	266	ENSG00000120694	HSPH1	heat shock protein family H (Hsp110) member 1
113	chr14	103385495	103385774	280	*	103385586	4.70158	Promoter	14	103385541	103503831	118291	1	4140	ENST00000303622.13	0	ENSG00000075413	MARK3	microtubule affinity regulating kinase 3
387	chr8	104588242	104588471	230	*	104588374	4.70158	Promoter	8	104504244	104588995	84752	2	29967	ENST00000519675.1	524	ENSG00000147650	LRP12	LDL receptor related protein 12
30	chr10	79495528	79495763	236	*	79495710	4.70104	Distal Intergenic	10	79507694	79510560	2867	2	729815	ENST00000618258.1	14797	ENSG00000235705	LOC729815	uncharacterized LOC729815
44	chr11	58959138	58959400	263	*	58959295	4.70104	Intron (ENST00000534063.1/92292, intron 1 of 1)	11	58947088	58956027	8940	1	92292	ENST00000612196.1	12050	ENSG00000166840	GLYATL1	glycine-N-acyltransferase like 1
51	chr11	132088533	132088755	223	*	132088638	4.70104	Intron (ENST00000374791.7/50863, intron 2 of 7)	11	132141011	132314703	173693	1	50863	ENST00000467255.5	-52256	ENSG00000182667	NTM	neurotrimin
142	chr19	7064297	7064578	282	*	7064462	4.70104	Intron (ENST00000689071.1/653657, intron 1 of 2)	19	7056207	7060200	3994	2	653657	ENST00000693237.1	-4097	ENSG00000182315	MBD3L3	methyl-CpG binding domain protein 3 like 3
148	chr19	27853190	27853435	246	*	27853320	4.70104	Intron (ENST00000667566.1/101927151, intron 1 of 2)	19	27849635	27861456	11822	2	105372348	ENST00000669145.1	8021	ENSG00000266977	LOC105372348	uncharacterized LOC105372348
161	chr2	100024293	100024563	271	*	100024497	4.70104	Intron (ENST00000409236.6/3899, intron 2 of 22)	2	100006149	100007951	1803	2	3899	ENST00000498090.1	-16342	ENSG00000144218	AFF3	ALF transcription elongation factor 3
169	chr2	203316786	203317007	222	*	203316988	4.70104	Distal Intergenic	2	203328280	203432173	103894	1	10152	ENST00000261017.9	-11273	ENSG00000138443	ABI2	abl interactor 2
171	chr2	235874320	235874548	229	*	235874340	4.70104	Intron (ENST00000304032.13/116987, intron 9 of 17)	2	235773855	235783387	9533	2	105373942	ENST00000440101.1	-90933	NA	LOC105373942	uncharacterized LOC105373942
172	chr20	1713144	1713372	229	*	1713179	4.70104	Distal Intergenic	20	1665283	1708200	42918	2	105369219	ENST00000340424.4	-4944	NA	SIRPB3P	signal regulatory protein beta 3, pseudogene
252	chr6	488065	488287	223	*	488175	4.70104	Intron (ENST00000230449.9/55770, intron 27 of 27)	6	391777	396085	4309	1	3662	ENST00000469834.2	96288	ENSG00000137265	IRF4	interferon regulatory factor 4
258	chr6	15694202	15694443	242	*	15694399	4.70104	Distal Intergenic	6	15522843	15663058	140216	2	84062	ENST00000513680.5	-31144	ENSG00000047579	DTNBP1	dystrobrevin binding protein 1
10	chr1	107057219	107057467	249	*	107057269	4.70104	Promoter	1	107056674	107059294	2621	1	55170	ENST00000370078.2	545	ENSG00000198890	PRMT6	protein arginine methyltransferase 6
164	chr2	177392728	177393073	346	*	177392819	4.70104	Promoter	2	177230517	177392756	162240	2	4780	ENST00000699410.1	0	ENSG00000116044	NFE2L2	NFE2 like bZIP transcription factor 2
270	chr6	70778726	70779001	276	*	70778935	4.70104	Intron (ENST00000316999.9/60682, intron 4 of 9)	6	70773389	70837912	64524	1	60682	ENST00000439432.1	5337	ENSG00000112305	SMAP1	small ArfGAP 1
228	chr4	183659117	183659354	238	*	183659266	4.70104	Promoter	4	183639635	183659185	19551	2	201965	ENST00000326397.10	0	ENSG00000182552	RWDD4	RWD domain containing 4
237	chr5	55307410	55307653	244	*	55307450	4.70104	Promoter	5	55295444	55307540	12097	2	54505	ENST00000508346.1	0	ENSG00000067248	DHX29	DExH-box helicase 29
239	chr5	74685320	74685597	278	*	74685432	4.70104	Promoter	5	74685233	74721288	36056	1	3074	ENST00000261416.12	87	ENSG00000049860	HEXB	hexosaminidase subunit beta
255	chr6	10555804	10556039	236	*	10555933	4.70104	Promoter	6	10555809	10629368	73560	1	2651	ENST00000316170.9	0	ENSG00000111846	GCNT2	glucosaminyl (N-acetyl) transferase 2 (I blood group)
273	chr6	79946813	79947063	251	*	79946891	4.70104	Promoter	6	79914814	79947553	32740	2	6785	ENST00000369816.5	490	ENSG00000118402	ELOVL4	ELOVL fatty acid elongase 4
280	chr6	105402808	105403042	235	*	105402868	4.70104	Promoter	6	105273218	105403082	129865	2	5550	ENST00000652536.2	40	ENSG00000085377	PREP	prolyl endopeptidase
329	chr8	38119271	38119493	223	*	38119357	4.70104	Promoter	8	38119095	38128378	9284	1	9070	ENST00000518186.1	176	ENSG00000129691	ASH2L	ASH2 like, histone lysine methyltransferase complex subunit
305	chr7	32929590	32929814	225	*	32929662	4.70104	Intron (ENST00000702940.1/441212, intron 3 of 5)	7	32916815	32942551	25737	2	441212	ENST00000685019.1	12737	ENSG00000291146	RP9P	RP9 pseudogene
333	chr8	46868726	46868979	254	*	46868757	4.70104	Intron (ENST00000659403.1/497634, intron 2 of 2)	8	46850666	46855772	5107	1	497634	ENST00000665258.1	18060	ENSG00000253314	LINC00293	long intergenic non-protein coding RNA 293
340	chr8	52852522	52852788	267	*	52852645	4.70104	Distal Intergenic	8	52939182	52943734	4553	1	2831	ENST00000674939.1	-86394	ENSG00000288611	NPBWR1	neuropeptides B and W receptor 1
360	chr8	86371933	86372406	474	*	86372236	4.70104	Intron (ENST00000517970.6/11059, intron 2 of 24)	8	86374041	86467476	93436	1	11059	ENST00000265428.4	-1635	ENSG00000123124	WWP1	WW domain containing E3 ubiquitin protein ligase 1
363	chr8	90340884	90341378	495	*	90341069	4.70104	Intron (ENST00000662145.1/100874052, intron 3 of 3)	8	90221595	90431344	209750	1	100874052	ENST00000654946.1	119289	NA	LINC00534	long intergenic non-protein coding RNA 534
391	chr8	107746000	107746216	217	*	107746108	4.70104	Distal Intergenic	8	107958228	107989555	31328	2	340419	ENST00000521757.1	243339	ENSG00000147655	RSPO2	R-spondin 2
64	chr12	109052549	109052764	216	*	109052704	4.66222	Promoter	12	109052576	109088023	35448	1	84749	ENST00000257548.10	0	ENSG00000135093	USP30	ubiquitin specific peptidase 30
303	chr7	23679936	23680212	277	*	23680006	4.66222	Promoter	7	23680130	23702174	22045	1	340277	ENST00000409192.7	0	ENSG00000188732	FAM221A	family with sequence similarity 221 member A
73	chr13	23579461	23579729	269	*	23579508	4.6354	Promoter	13	23579380	23676093	96714	1	55504	ENST00000382263.3	81	ENSG00000127863	TNFRSF19	TNF receptor superfamily member 19
279	chr6	98947365	98947589	225	*	98947421	4.62403	Promoter	6	98868535	98947946	79412	2	26235	ENST00000369244.7	357	ENSG00000112234	FBXL4	F-box and leucine rich repeat protein 4
328	chr8	37736765	37737006	242	*	37736793	4.57106	Promoter	8	37737008	37744921	7914	1	11160	ENST00000523107.5	-2	ENSG00000147475	ERLIN2	ER lipid raft associated 2
334	chr8	48469483	48469770	288	*	48469757	4.57106	Distal Intergenic	8	48515852	48518042	2191	2	105375822	ENST00000521359.2	48272	ENSG00000253140	LINC02947	long intergenic non-protein coding RNA 2947
20	chr1	223165878	223166087	210	*	223165897	4.54951	Distal Intergenic	1	223144049	223144954	906	1	124904522	ENST00000435108.1	21829	NA	LOC124904522	uncharacterized LOC124904522
247	chr5	137889354	137889604	251	*	137889428	4.54951	Promoter	5	137879724	137889394	9671	2	101928005	ENST00000508281.3	0	NA	PKD2L2-DT	PKD2L2 divergent transcript
135	chr17	75405335	75405553	219	*	75405442	4.51314	Promoter	17	75318076	75405486	87411	2	2885	ENST00000392562.5	0	ENSG00000177885	GRB2	growth factor receptor bound protein 2
227	chr4	165207753	165208129	377	*	165207874	4.47735	Promoter	4	165207823	165238831	31009	1	11275	ENST00000511305.5	0	ENSG00000109466	KLHL2	kelch like family member 2
323	chr8	30384887	30385162	276	*	30385038	4.47735	Promoter	8	30385085	30545164	160080	1	11030	ENST00000517860.5	0	ENSG00000157110	RBPMS	RNA binding protein, mRNA processing factor
386	chr8	104406354	104406617	264	*	104406459	4.47735	Intron (ENST00000521601.1/1807, intron 1 of 4)	8	104381177	104411815	30639	2	1807	ENST00000521372.1	5198	ENSG00000147647	DPYS	dihydropyrimidinase
297	chr7	6469051	6469274	224	*	6469084	4.40744	Intron (ENST00000436575.5/221955, intron 1 of 14)	7	6461762	6470406	8645	2	11014	ENST00000454368.2	1132	ENSG00000136240	KDELR2	KDEL endoplasmic reticulum protein retention receptor 2
145	chr19	9621299	9621540	242	*	9621470	4.40744	Promoter	19	9621314	9634756	13443	1	284385	ENST00000690668.1	0	ENSG00000267106	ZNF561-AS1	ZNF561 antisense RNA 1 (head to head)
304	chr7	25124907	25125177	271	*	25124962	4.40744	Promoter	7	25123307	25125249	1943	2	54205	ENST00000409409.5	72	ENSG00000172115	CYCS	cytochrome c, somatic
116	chr15	46924365	46924581	217	*	46924473	4.31892	Distal Intergenic	15	47184101	47774221	590121	1	80031	ENST00000558014.5	-259520	ENSG00000137872	SEMA6D	semaphorin 6D
143	chr19	8776901	8777130	230	*	8777016	4.31892	Distal Intergenic	19	8809706	8822889	13184	2	148156	ENST00000301475.1	45759	ENSG00000167785	ZNF558	zinc finger protein 558
208	chr3	135373979	135374201	223	*	135374033	4.31892	Exon (ENST00000459861.6/105374122, exon 4 of 4)	3	135377449	135439858	62410	2	105374122	ENST00000658465.1	65657	NA	LOC105374122	uncharacterized LOC105374122
226	chr4	142648815	142649038	224	*	142648848	4.31892	Intron (ENST00000509497.1/101927613, intron 2 of 2)	4	142566019	142660950	94932	1	101927613	ENST00000509497.1	82796	NA	LOC101927613	uncharacterized LOC101927613
300	chr7	16399602	16399886	285	*	16399665	4.31892	Intron (ENST00000407010.7/729920, intron 2 of 9)	7	16091220	16420697	329478	2	729920	ENST00000676325.1	20811	ENSG00000214960	CRPPA	CDP-L-ribitol pyrophosphorylase A
337	chr8	50863189	50863422	234	*	50863230	4.31892	Distal Intergenic	8	51015021	51015165	145	1	124902078	ENST00000364446.1	-151599	ENSG00000201316	LOC124902078	small nucleolar RNA SNORA7
368	chr8	92386177	92386447	271	*	92386189	4.31892	Distal Intergenic	8	92402920	92413645	10726	2	105375638	ENST00000518042.2	27198	ENSG00000253682	LOC105375638	uncharacterized LOC105375638
392	chr8	108972434	108972658	225	*	108972440	4.31892	Intron (ENST00000522244.1/101927413, intron 3 of 4)	8	108915840	108948912	33073	2	101927413	ENST00000656015.3	-23522	NA	LOC101927413	uncharacterized LOC101927413
405	chr8	121199399	121199625	227	*	121199411	4.31892	Distal Intergenic	8	120535745	120813273	277529	2	6641	ENST00000395601.7	-386126	ENSG00000172164	SNTB1	syntrophin beta 1
427	chr9	2630438	2630653	216	*	2630546	4.31892	Intron (ENST00000382096.6/7436, intron 2 of 3)	9	2421782	2622457	200676	2	101930053	ENST00000671040.1	-7981	NA	LOC101930053	uncharacterized LOC101930053
438	chr9	99539452	99539665	214	*	99539559	4.31892	Intron (ENST00000671436.1/124902233, intron 2 of 3)	9	99529278	99533327	4050	2	124902236	ENST00000662355.1	-6125	NA	LOC124902236	uncharacterized LOC124902236
31	chr10	79585852	79586140	289	*	79585972	4.27336	Distal Intergenic	10	79610939	79615440	4502	1	653509	ENST00000428376.6	-24799	ENSG00000122852	SFTPA1	surfactant protein A1
35	chr10	111549645	111549854	210	*	111549658	4.27336	Distal Intergenic	10	111077029	111080907	3879	1	150	ENST00000280155.4	472616	ENSG00000150594	ADRA2A	adrenoceptor alpha 2A
121	chr15	60599307	60599560	254	*	60599391	4.27336	Intron (ENST00000559824.5/101928784, intron 4 of 5)	15	60511592	60593126	81535	2	6095	ENST00000559343.1	-6181	ENSG00000069667	RORA	RAR related orphan receptor A
294	chr6	140138071	140138333	263	*	140138108	4.27336	Distal Intergenic	6	140086677	140093721	7045	1	100507477	ENST00000446458.2	51394	ENSG00000236013	LINC02941	long intergenic non-protein coding RNA 2941
338	chr8	51546648	51546936	289	*	51546863	4.27336	Intron (ENST00000356297.5/137902, intron 4 of 22)	8	51319578	51409421	89844	2	137902	ENST00000522628.5	-137227	ENSG00000147485	PXDNL	peroxidasin like
136	chr17	78841105	78841351	247	*	78841134	4.24687	Promoter	17	78836206	78841225	5020	2	57602	ENST00000588365.1	0	ENSG00000055483	USP36	ubiquitin specific peptidase 36
37	chr11	17967156	17967400	245	*	17967278	4.19712	Intron (ENST00000527494.5/26297, intron 9 of 10)	11	17877847	17959623	81777	2	26297	ENST00000525168.1	-7533	ENSG00000129158	SERGEF	secretion regulating guanine nucleotide exchange factor
90	chr13	50872199	50872418	220	*	50872282	4.19712	Intron (ENST00000652753.1/100874074, intron 4 of 5)	13	50862173	50889995	27823	2	100874255	ENST00000664199.1	17577	NA	RNASEH2B-AS1	RNASEH2B antisense RNA 1
240	chr5	86163933	86164152	220	*	86163969	4.19712	Distal Intergenic	5	86282460	86296463	14004	1	285622	ENST00000590707.5	-118308	NA	NBPF22P	NBPF member 22, pseudogene
241	chr5	89790349	89790570	222	*	89790396	4.19712	Distal Intergenic	5	89900664	89990883	90220	1	102724637	ENST00000505109.2	-110094	ENSG00000214942	LOC102724637	uncharacterized LOC102724637
267	chr6	63536075	63536284	210	*	63536089	4.19712	Intron (ENST00000648894.1/7803, intron 3 of 7)	6	63521761	63576582	54822	1	7803	ENST00000470661.1	14314	ENSG00000112245	PTP4A1	protein tyrosine phosphatase 4A1
11	chr1	112674470	112674707	238	*	112674494	4.19712	Promoter	1	112674659	112700739	26081	1	4343	ENST00000369645.6	0	ENSG00000155363	MOV10	Mov10 RISC complex RNA helicase
242	chr5	100535713	100535946	234	*	100535721	4.19712	Promoter	5	100535382	100586228	50847	1	345757	ENST00000509040.1	331	ENSG00000174132	FAM174A	family with sequence similarity 174 member A
362	chr8	90082716	90082948	233	*	90082772	4.19712	Promoter	8	90058608	90082879	24272	2	793	ENST00000265431.7	0	ENSG00000104327	CALB1	calbindin 1
335	chr8	50378914	50379225	312	*	50379126	4.19712	Intron (ENST00000518864.5/54212, intron 3 of 19)	8	50553050	50709183	156134	1	54212	ENST00000524004.5	-173825	ENSG00000147481	SNTG1	syntrophin gamma 1
355	chr8	78237985	78238198	214	*	78238014	4.19712	Distal Intergenic	8	78386226	78508428	122203	2	105375911	ENST00000653339.1	270230	NA	LOC105375911	uncharacterized LOC105375911
420	chr8	136793939	136794157	219	*	136794111	4.19712	Intron (ENST00000524346.6/107986980, intron 3 of 5)	8	136797273	136984935	187663	1	107986980	ENST00000521034.1	-3116	ENSG00000254101	LINC02055	long intergenic non-protein coding RNA 2055
95	chr13	55550826	55551038	213	*	55550882	4.16001	Intron (ENST00000617598.1/ENST00000617598.1, intron 2 of 2)	13	55174454	55174548	95	1	100846996	ENST00000583098.1	376372	ENSG00000264387	MIR5007	microRNA 5007
271	chr6	75906521	75906767	247	*	75906574	4.16001	Intron (ENST00000671923.1/4646, intron 29 of 32)	6	75893931	75915780	21850	1	4646	ENST00000672162.1	12590	ENSG00000196586	MYO6	myosin VI
316	chr8	14756377	14756602	226	*	14756533	4.16001	Intron (ENST00000382080.6/137868, intron 1 of 7)	8	14853438	14853510	73	2	494332	ENST00000362257.1	96908	ENSG00000199127	MIR383	microRNA 383
421	chr8	137728163	137728373	211	*	137728210	4.16001	Distal Intergenic	8	137811485	137837849	26365	2	401478	ENST00000657812.1	109476	NA	LOC401478	uncharacterized LOC401478
413	chr8	129939501	129939710	210	*	129939565	4.14009	Promoter	8	129841484	129939694	98211	2	51571	ENST00000522250.5	0	ENSG00000153310	CYRIB	CYFIP related Rac1 interactor B
58	chr12	26114207	26114488	282	*	26114303	4.12355	Distal Intergenic	12	26121991	26231014	109024	1	8082	ENST00000538142.5	-7503	ENSG00000123096	SSPN	sarcospan
120	chr15	58731330	58731563	234	*	58731522	4.12355	Intron (ENST00000260408.8/102, intron 1 of 15)	15	58665152	58748966	83815	2	102	ENST00000497846.5	17403	ENSG00000137845	ADAM10	ADAM metallopeptidase domain 10
276	chr6	85564825	85565047	223	*	85564936	4.12355	3' UTR	6	85505806	85568483	62678	2	57231	ENST00000503491.5	3436	ENSG00000135317	SNX14	sorting nexin 14
298	chr7	7182399	7182855	457	*	7182709	4.12355	Promoter	7	7182544	7248616	66073	1	56913	ENST00000436587.7	0	ENSG00000106392	C1GALT1	core 1 synthase, glycoprotein-N-acetylgalactosamine 3-beta-galactosyltransferase 1
8	chr1	87328863	87329243	381	*	87328997	4.11811	Promoter	1	87328880	87348923	20044	1	8543	ENST00000370544.10	0	ENSG00000143013	LMO4	LIM domain only 4
319	chr8	22658836	22659074	239	*	22658976	4.08829	Intron (ENST00000276416.11/55909, intron 1 of 8)	8	22621270	22669079	47810	2	55909	ENST00000519335.5	10005	ENSG00000147439	BIN3	bridging integrator 3
127	chr16	89560864	89561083	220	*	89560940	4.08829	Promoter	16	89560904	89563066	2163	1	6137	ENST00000399461.8	0	ENSG00000167526	RPL13	ribosomal protein L13
133	chr17	64505661	64505873	213	*	64505685	4.08829	Promoter	17	64503995	64505596	1602	2	1655	ENST00000583239.6	-65	ENSG00000108654	DDX5	DEAD-box helicase 5
6	chr1	47396441	47396672	232	*	47396533	4.08772	Intron (ENST00000420876.1/102724077, intron 1 of 2)	1	47380928	47408477	27550	2	102724077	ENST00000420876.1	11805	NA	LINC01389	long intergenic non-protein coding RNA 1389
29	chr10	77420112	77420334	223	*	77420179	4.05251	Intron (ENST00000639601.1/3778, intron 1 of 27)	10	76884878	77404025	519148	2	3778	ENST00000406533.7	-16087	ENSG00000156113	KCNMA1	potassium calcium-activated channel subfamily M alpha 1
47	chr11	87042905	87043117	213	*	87043011	4.05251	Intron (ENST00000340353.11/65084, intron 1 of 13)	11	87037985	87277448	239464	1	65084	ENST00000525018.5	4920	ENSG00000166575	TMEM135	transmembrane protein 135
62	chr12	94565267	94565493	227	*	94565321	4.05251	Distal Intergenic	12	94561789	94561859	71	1	100847031	ENST00000582250.1	3478	ENSG00000266099	MIR5700	microRNA 5700
93	chr13	52736101	52736318	218	*	52736138	4.05251	Intron (ENST00000448904.6/11061, intron 2 of 6)	13	52712716	52739352	26637	2	11061	ENST00000431550.1	3034	ENSG00000136110	CNMD	chondromodulin
187	chr21	32426509	32426721	213	*	32426615	4.05251	Intron (ENST00000469079.5/59271, intron 1 of 3)	21	32428334	32495137	66804	1	59271	ENST00000412833.1	-1613	ENSG00000166979	EVA1C	eva-1 homolog C
209	chr3	136906417	136906641	225	*	136906419	4.05251	Intron (ENST00000288986.6/4690, intron 1 of 3)	3	136928039	136946214	18176	1	4690	ENST00000496489.5	-21398	ENSG00000158092	NCK1	NCK adaptor protein 1
285	chr6	113688793	113689108	316	*	113688841	4.05251	Distal Intergenic	6	113616927	113650090	33164	2	101927686	ENST00000649523.1	-38703	ENSG00000230943	LINC02541	long intergenic non-protein coding RNA 2541
50	chr11	128505558	128505894	337	*	128505744	4.05251	Promoter	11	128489470	128505394	15925	2	2113	ENST00000608978.1	-164	ENSG00000134954	ETS1	ETS proto-oncogene 1, transcription factor
214	chr3	169812345	169812721	377	*	169812528	4.05251	Promoter	3	169793473	169812690	19218	2	151827	ENST00000522596.6	0	ENSG00000171757	LRRC34	leucine rich repeat containing 34
282	chr6	109549762	109549984	223	*	109549793	4.05251	Promoter	6	109527629	109550537	22909	2	221264	ENST00000355283.1	553	ENSG00000155085	AK9	adenylate kinase 9
139	chr18	23618277	23618503	227	*	23618320	4.0179	Intron (ENST00000592179.6/147463, intron 7 of 9)	18	23618541	23619723	1183	2	147463	ENST00000586511.1	1220	ENSG00000154065	ANKRD29	ankyrin repeat domain 29
38	chr11	18305690	18305900	211	*	18305707	3.98388	Intron (ENST00000396253.7/11234, intron 6 of 21)	11	18281914	18296101	14188	2	11234	ENST00000352460.7	-9589	ENSG00000110756	HPS5	HPS5 biogenesis of lysosomal organelles complex 2 subunit 2
63	chr12	96985828	96986148	321	*	96985876	3.98388	Intron (ENST00000552238.1/ENST00000552238.1, intron 1 of 1)	12	97024021	97051129	27109	1	124902993	ENST00000549896.1	-37873	NA	LOC124902993	uncharacterized LOC124902993
100	chr13	92368007	92368268	262	*	92368193	3.98388	Intron (ENST00000377067.9/2262, intron 7 of 7)	13	92339794	92379536	39743	2	100873970	ENST00000656007.1	11268	NA	GPC5-AS2	GPC5 antisense RNA 2
108	chr14	20971607	20971863	257	*	20971635	3.98388	Distal Intergenic	14	20955487	20956436	950	1	6036	ENST00000304625.3	16120	ENSG00000169385	RNASE2	ribonuclease A family member 2
160	chr2	78147393	78147603	211	*	78147476	3.98388	Intron (ENST00000667782.1/101927967, intron 1 of 6)	2	78088732	78127806	39075	1	101927948	ENST00000670725.1	58661	ENSG00000229494	LOC101927948	uncharacterized LOC101927948
229	chr4	183722714	183722944	231	*	183722829	3.98388	Distal Intergenic	4	183725830	183732570	6741	1	105377581	ENST00000653139.1	-2886	NA	LOC105377581	uncharacterized LOC105377581
261	chr6	35580564	35580819	256	*	35580690	3.98388	3' UTR	6	35563135	35566952	3818	2	124901310	ENST00000688067.1	-13612	ENSG00000289456	LOC124901310	uncharacterized LOC124901310
71	chr13	20773318	20773598	281	*	20773457	3.98388	Promoter	13	20728931	20773918	44988	2	221143	ENST00000382754.4	320	ENSG00000150456	EEF1AKMT1	EEF1A lysine methyltransferase 1
101	chr13	95587715	95587934	220	*	95587776	3.98388	Promoter	13	95584578	95587674	3097	2	22873	ENST00000479518.1	-41	ENSG00000134874	DZIP1	DAZ interacting zinc finger protein 1
175	chr20	9838224	9838440	217	*	9838252	3.98388	Promoter	20	9537389	9838831	301443	2	57144	ENST00000378423.5	391	ENSG00000101349	PAK5	p21 (RAC1) activated kinase 5
210	chr3	141487259	141487663	405	*	141487435	3.98388	Promoter	3	141487047	141540573	53527	1	5922	ENST00000515549.1	212	ENSG00000155903	RASA2	RAS p21 protein activator 2
220	chr4	37977593	37977809	217	*	37977756	3.98388	Promoter	4	37977310	38090065	112756	1	23216	ENST00000446803.6	283	ENSG00000065882	TBC1D1	TBC1 domain family member 1
430	chr9	36324847	36325097	251	*	36324970	3.98388	Distal Intergenic	9	36216943	36277042	60100	2	10020	ENST00000543356.7	-47805	ENSG00000159921	GNE	glucosamine (UDP-N-acetyl)-2-epimerase/N-acetylmannosamine kinase
431	chr9	37592358	37592574	217	*	37592389	3.98388	Promoter	9	37541340	37592469	51130	2	26267	ENST00000537239.2	0	ENSG00000147912	FBXO10	F-box protein 10
83	chr13	46357057	46357269	213	*	46357119	3.95043	Intron (ENST00000676114.1/80183, intron 11 of 16)	13	46342964	46351007	8044	2	80183	ENST00000487195.5	-6050	ENSG00000102445	RUBCNL	rubicon like autophagy enhancer
173	chr20	2600641	2600870	230	*	2600803	3.95043	Intron (ENST00000358864.2/117532, intron 10 of 19)	20	2602166	2618379	16214	1	117532	ENST00000496948.2	-1296	ENSG00000149488	TMC2	transmembrane channel like 2
190	chr22	25846536	25846771	236	*	25846618	3.95043	Intron (ENST00000536101.5/84700, intron 19 of 42)	22	25892398	25895595	3198	2	105372963	ENST00000593715.5	48824	NA	MYO18B-AS1	MYO18B antisense RNA 1
79	chr13	40813887	40814237	351	*	40813943	3.91753	Intron (ENST00000652519.1/100616668, intron 6 of 6)	13	40810766	40810861	96	1	693206	ENST00000384919.1	3121	ENSG00000207652	MIR621	microRNA 621
118	chr15	52031888	52032210	323	*	52031957	3.91753	Intron (ENST00000560802.1/5597, intron 2 of 2)	15	52024581	52046053	21473	1	5597	ENST00000560774.1	7307	ENSG00000069956	MAPK6	mitogen-activated protein kinase 6
260	chr6	27424834	27425155	322	*	27424916	3.91753	Distal Intergenic	6	27388992	27400769	11778	1	346157	ENST00000461521.1	35842	ENSG00000124613	ZNF391	zinc finger protein 391
292	chr6	139382521	139382736	216	*	139382609	3.91753	Intron (ENST00000650173.1/107986651, intron 4 of 7)	6	139371807	139374648	2842	2	10370	ENST00000367651.4	-7873	ENSG00000164442	CITED2	Cbp/p300 interacting transactivator with Glu/Asp rich carboxy-terminal domain 2
384	chr8	102173577	102173793	217	*	102173622	3.91753	Distal Intergenic	8	102207776	102214229	6454	2	50484	ENST00000395910.6	40436	ENSG00000048392	RRM2B	ribonucleotide reductase regulatory TP53 inducible subunit M2B
399	chr8	117801505	117801753	249	*	117801594	3.91753	Intron (ENST00000378204.7/2131, intron 10 of 10)	8	117799587	117806902	7316	2	2131	ENST00000684443.1	5149	ENSG00000182197	EXT1	exostosin glycosyltransferase 1
2	chr1	23343916	23344142	227	*	23343977	3.91753	Promoter	1	23318483	23344281	25799	2	10236	ENST00000476451.2	139	ENSG00000125944	HNRNPR	heterogeneous nuclear ribonucleoprotein R
39	chr11	18322329	18322542	214	*	18322458	3.91753	Promoter	11	18322547	18335904	13358	1	2965	ENST00000531757.5	-5	ENSG00000110768	GTF2H1	general transcription factor IIH subunit 1
131	chr17	42458923	42459144	222	*	42458928	3.91753	Promoter	17	42458928	42522578	63651	1	535	ENST00000703898.1	0	ENSG00000033627	ATP6V0A1	ATPase H+ transporting V0 subunit a1
302	chr7	23597418	23597729	312	*	23597545	3.91753	Promoter	7	23597442	23644707	47266	1	90693	ENST00000409765.5	0	ENSG00000169193	CCDC126	coiled-coil domain containing 126
296	chr6	160214409	160214746	338	*	160214582	3.88518	Intron (ENST00000486916.5/6582, intron 5 of 5)	6	160217014	160218284	1271	2	6582	ENST00000498556.1	3538	ENSG00000112499	SLC22A2	solute carrier family 22 member 2
