# Supplementary material for: ΔNp73 isoform defines a TP53-mutant-like poor-risk subgroup of acute myeloid leukemia
Source: Cell Rep Med. 2026 Jan 8;7(1):102540. doi: 10.1016/j.xcrm.2025.102540 (PMC12866144; doi:10.1016/j.xcrm.2025.102540)
Supplement: Table S6. List of primers and guide RNAs used throughout the manuscript — List of primers used for gene expression analysis, ChIP-qPCR analysis and guide RNAs used to generate the MOLM13 knockout model for the TP73 + 24kb cells. [file mmc7.xlsx]

## Sheet: Sheet1
Table S6. List of primers and guide RNAs used throughout the manuscript.
Guide sequences for sgRNA_KO	Sequence
sgRNA_1	GCAGGGATCTATGGGGACAA
sg_RNA_2	CAGGGCTCACAGGAACTGGT
sg_RNA_3	TCATGTGTATCAATGGGGAA	3' for region 2 deletion
sg_RNA_4	CTTTCAGGCAAGGATCCCAG	3' for region 2 deletion
Primers for gene expression analysis
HPRT1 Fw	GAACGTCTTGCTCGAGATGTGA
HPRT1 Rv	TCCAGCAGGTCAGCAAAGAAT
ACTB Fw	AGGCCAACCGCAAGAAG
ACTB Rv	ACAGCCTGGATAGCAACGTACA
RPL30 Fw	ACTGCCCAGCTTTGAGGAAAT
RPL30 Rv	TGCCACTGTAGTGATGGACAC
CEBPA_p42 Fw	ACCTAGAGATCTGGCTGTGG
CEBPA_p42 Rv	TTGTCATAACTCCGGTCCCT
SCD Fw	ATGTTCCAGAGGAGGTACTACA
SCD Rv	AGAAAGTGGCAACGAACACA
CEBPB Fw	TCGAAGTTGATGCAATCGGT
CEBPB Rv	TGACAGTTACACGTGGGTTG
DHCR7 Fw	AGGACTTTAGCCGGTTGAGA
DHCR7 Rv	AGCCATTGGGCCCTCC
SREBF1 Fw	TGACCGACATCGAAGGTGA
SREBF1 Rv	TGACCGACATCGAAGGTGA
HMGCS1 Fw	TCTATCCTTCACACAGCTCTTTC
HMGCS1 Rv	TCTCAAGGGCAACAATTCCC
TPRG1L Fw	CACTTTCACAGAACACCCGA
TPRG1L Rv	TGAAGCTTTCCAACTGACACA
WRAP73 Fw	TATGAGATCGCCTCTGTCCC
WRAP73 Rv	TTGGGAATGTTGTCGTTCCTT
DNp73 Fw	CAAACGGCCCGCATGTTCCC
DNp73 Rv	TGGGACGAGGCATGGATCTG
TAp73 Fw	GCACCACGTTTGAGCACCTCT
TAp73 Rv	GCAGATTGAACTGGGCCATGA
p73alpha Fw	GTTCGGCAGCTACACCCAAC
p73alpha Rv	CACCCCAATCCTGTTAAAAAACTGAC
p73beta Fw	GTTCGGCAGCTACACCCAAC
p73beta Rv	CCCAGGTCCTGACGAGG
CDKN1A Fw	TGTCACTGTCTTGTACCCTTGT
CDKN1A Rv	GCCGGCGTTTGGAGTGGTAG
TP53a Fw	CTTCCCTGGATTGGCAGC
TP53a Rv	TTTTCAGGAAGTAGTTTCCATAGGT
Primers for ChIP-qPCR
CDKN1A +0.8 Fw	ACTGTATGAGGTCAGAACCCCGCC
CDKN1A +0.8 Rv	CCAGCCAAATAGGTCACTGTGCCG
TP53 +0.2 Fw	TCGGCTCCGTGTATTTTCAGCTCG
TP53 +0.2 Rv	ACCCAGGTCTCCCAACAATGCAAC
